# Supplementary material for: Escape mutations circumvent a tradeoff between resistance to a beta-lactam and resistance to a beta-lactamase inhibitor
Source: Nat Commun. 2020 Apr 24;11:2029. doi: 10.1038/s41467-020-15666-2 (PMC7181632; doi:10.1038/s41467-020-15666-2)
Supplement: Supplementary file 4 — Supplementary Data 1 [file 41467_2020_15666_MOESM4_ESM.xlsx]

## Sheet: Sheet1
Name	Oligo
ampC_sp1_int F 1	TCG TCG GCA GCG TCA GAT GTG TAT AAG AGA CAG CCC GTC ACA CAG CAA AC
ampC_sp1_int F 2	TCG TCG GCA GCG TCA GAT GTG TAT AAG AGA CAG CCG TCA CAC AGC AAA CG
ampC_sp1_int F 3	TCG TCG GCA GCG TCA GAT GTG TAT AAG AGA CAG CGT CAC ACA GCA AAC GTT
ampC_sp1_int R 1	GTC TCG TGG GCT CGG AGA TGT GTA TAA GAG ACA GAG CGG GCC ATA TCT TCA
ampC_sp1_int R 2	GTC TCG TGG GCT CGG AGA TGT GTA TAA GAG ACA GGC GGG CCA TAT CTT CAA
ampC_sp1_int R 3	GTC TCG TGG GCT CGG AGA TGT GTA TAA GAG ACA GCG GGC CAT ATC TTC AAT G
ampC_sp2_int F 1	TCG TCG GCA GCG TCA GAT GTG TAT AAG AGA CAG GCA AAG CAA TTT AAA ACC CCT
ampC_sp2_int F 2	TCG TCG GCA GCG TCA GAT GTG TAT AAG AGA CAG AAA GCA ATT TAA AAC CCC TTG
ampC_sp2_int F 3	TCG TCG GCA GCG TCA GAT GTG TAT AAG AGA CAG AGC AAT TTA AAA CCC CTT GAT AT
ampC_sp2_int R 1	GTC TCG TGG GCT CGG AGA TGT GTA TAA GAG ACA GCC GAT GGA ATT TTA CTG TAG AGC
ampC_sp2_int R 2	GTC TCG TGG GCT CGG AGA TGT GTA TAA GAG ACA GCG ATG GAA TTT TAC TGT AGA GCG
ampC_sp2_int R 3	GTC TCG TGG GCT CGG AGA TGT GTA TAA GAG ACA GGA TGG AAT TTT ACT GTA GAG CGT T
Ampx_sp2_seq_gap F	GCG CTT CTA TCA AAA CTG GCA GCC TGC AT
Ampx_sp2_seq_gap R	GGT TGA GTT TGA GTG GCT GGA AGA CAC GA
nx_i5	AAT GAT ACG GCG ACC ACC GAG ATC TAC AC XXXXXXXX TCG TCG GCA GCG TC
nx_i7	CAA GCA GAA GAC GGC ATA CGA GAT XXXXXXXX GTC TCG TGG GCT CGG
MS_AmpC_G79_1_p1	T*A*G* CGT CGC CAC CAA GCA CGC CAG TAA ATG TTT TGC TGA CCG ABN DTA ACT CAA ACA ACG TTT GCT GTG TGA CGG GCT GCT TTT TGG CGA
MS_AmpC_G79_2_p1	T*A*G* CGT CGC CAC CAA GCA CGC CAG TAA ATG TTT TGC TGA CCG ABD NTA ACT CAA ACA ACG TTT GCT GTG TGA CGG GCT GCT TTT TGG CGA
MS_AmpC_S80_1_p1	C*A*A* TAG CGT CGC CAC CAA GCA CGC CAG TAA ATG TTT TGC TGA CDN BAC CTA ACT CAA ACA ACG TTT GCT GTG TGA CGG GCT GCT TTT TGG
MS_AmpC_S80_2_p1	C*A*A* TAG CGT CGC CAC CAA GCA CGC CAG TAA ATG TTT TGC TGA CDH NAC CTA ACT CAA ACA ACG TTT GCT GTG TGA CGG GCT GCT TTT TGG
MS_AmpC_K83_1_p1	C*C*C* CTC GAG CAA TAG CGT CGC CAC CAA GCA CGC CAG TAA ATG TVN VGC TGA CCG AAC CTA ACT CAA ACA ACG TTT GCT GTG TGA CGG GCT
MS_AmpC_K83_2_p1	C*C*C* CTC GAG CAA TAG CGT CGC CAC CAA GCA CGC CAG TAA ATG TVV NGC TGA CCG AAC CTA ACT CAA ACA ACG TTT GCT GTG TGA CGG GCT
MS_AmpC_L135_1_p2	A*G*C* GCA GCA AGT CGC TTG AGG ATT TCA CCT CAT CCG GCA CCT GDN BTG GCA GGC CGC CAG CAG TGT AGG TTG CGA GAT GTA ATA GTG TGA
MS_AmpC_L135_2_p2	A*G*C* GCA GCA AGT CGC TTG AGG ATT TCA CCT CAT CCG GCA CCT GDB NTG GCA GGC CGC CAG CAG TGT AGG TTG CGA GAT GTA ATA GTG TGA
MS_AmpC_D139_1_p2	A*G*T* TTT GAT AGA AGC GCA GCA AGT CGC TTG AGG ATT TCA CCT CBN DCG GCA CCT GCA ATG GCA GGC CGC CAG CAG TGT AGG TTG CGA GAT
MS_AmpC_D139_2_p2	A*G*T* TTT GAT AGA AGC GCA GCA AGT CGC TTG AGG ATT TCA CCT CBV NCG GCA CCT GCA ATG GCA GGC CGC CAG CAG TGT AGG TTG CGA GAT
MS_AmpC_R164_1_p3	C*A*G* CCA GTG CGC CGA ACA AAC CGA TAC TGG AGT TGG CAT ACA GBN HTT GTG TTC CTG GAG CCC ATG CAG GCT GCC AGT TTT GAT AGA AGC
MS_AmpC_R164_2_p3	C*A*G* CCA GTG CGC CGA ACA AAC CGA TAC TGG AGT TGG CAT ACA GBD NTT GTG TTC CTG GAG CCC ATG CAG GCT GCC AGT TTT GAT AGA AGC
MS_AmpC_L165_1_p3	T*C*A* CAG CCA GTG CGC CGA ACA AAC CGA TAC TGG AGT TGG CAT ADN HAC GTT GTG TTC CTG GAG CCC ATG CAG GCT GCC AGT TTT GAT AGA
MS_AmpC_L165_2_p3	T*C*A* CAG CCA GTG CGC CGA ACA AAC CGA TAC TGG AGT TGG CAT ADB NAC GTT GTG TTC CTG GAG CCC ATG CAG GCT GCC AGT TTT GAT AGA
MS_AmpC_Y166_1_p3	G*C*T* TCA CAG CCA GTG CGC CGA ACA AAC CGA TAC TGG AGT TGG CBN BCA GAC GTT GTG TTC CTG GAG CCC ATG CAG GCT GCC AGT TTT GAT
MS_AmpC_Y166_2_p3	G*C*T* TCA CAG CCA GTG CGC CGA ACA AAC CGA TAC TGG AGT TGG CBV NCA GAC GTT GTG TTC CTG GAG CCC ATG CAG GCT GCC AGT TTT GAT
MS_AmpC_N168_1_p3	C*A*G* ACG GCT TCA CAG CCA GTG CGC CGA ACA AAC CGA TAC TGG AHN VGG CAT ACA GAC GTT GTG TTC CTG GAG CCC ATG CAG GCT GCC AGT
MS_AmpC_N168_2_p3	C*A*G* ACG GCT TCA CAG CCA GTG CGC CGA ACA AAC CGA TAC TGG AHV NGG CAT ACA GAC GTT GTG TTC CTG GAG CCC ATG CAG GCT GCC AGT
MS_AmpC_F186_1_p4	T*G*A* GTT TGA GTG GCT GGA AGA CAC GAG TTT GCA TCG CCT GCT CBN BAC TCA AAC CAG ACG GCT TCA CAG CCA GTG CGC CGA ACA AAC CGA
MS_AmpC_F186_2_p4	T*G*A* GTT TGA GTG GCT GGA AGA CAC GAG TTT GCA TCG CCT GCT CBB NAC TCA AAC CAG ACG GCT TCA CAG CCA GTG CGC CGA ACA AAC CGA
MS_AmpC_I205_1_p5	G*A*T* ATC CCC AGG CGT AAT TCT TTT CTT CTG CGG GCG GTA CAT TBN VCC ACG TAT GGT TGA GTT TGA GTG GCT GGA AGA CAC GAG TTT GCA
MS_AmpC_I205_2_p5	G*A*T* ATC CCC AGG CGT AAT TCT TTT CTT CTG CGG GCG GTA CAT TBB NCC ACG TAT GGT TGA GTT TGA GTG GCT GGA AGA CAC GAG TTT GCA
MS_AmpC_N206_1_p5	C*G*C* GAT ATC CCC AGG CGT AAT TCT TTT CTT CTG CGG GCG GTA CBN VAA TCC ACG TAT GGT TGA GTT TGA GTG GCT GGA AGA CAC GAG TTT
MS_AmpC_N206_2_p5	C*G*C* GAT ATC CCC AGG CGT AAT TCT TTT CTT CTG CGG GCG GTA CBV NAA TCC ACG TAT GGT TGA GTT TGA GTG GCT GGA AGA CAC GAG TTT
MS_AmpC_V207_1_p5	C*T*T* CGC GAT ATC CCC AGG CGT AAT TCT TTT CTT CTG CGG GCG GVN DAT TAA TCC ACG TAT GGT TGA GTT TGA GTG GCT GGA AGA CAC GAG
MS_AmpC_V207_2_p5	C*T*T* CGC GAT ATC CCC AGG CGT AAT TCT TTT CTT CTG CGG GCG GVB NAT TAA TCC ACG TAT GGT TGA GTT TGA GTG GCT GGA AGA CAC GAG
MS_AmpC_Y215_1_p5	C*A*G* GCG AAA CAT GCA CTG CCT TAC CTT CGC GAT ATC CCC AGG CHN BAT TCT TTT CTT CTG CGG GCG GTA CAT TAA TCC ACG TAT GGT TGA
MS_AmpC_Y215_2_p5	C*A*G* GCG AAA CAT GCA CTG CCT TAC CTT CGC GAT ATC CCC AGG CHV NAT TCT TTT CTT CTG CGG GCG GTA CAT TAA TCC ACG TAT GGT TGA
MS_AmpC_V227_1_p6	T*C*G* ACT TCA CAC CAT AAG CTT CAG CAT CTA ACG CCC CAG GCG ABN DAT GCA CTG CCT TAC CTT CGC GAT ATC CCC AGG CGT AAT TCT TTT
MS_AmpC_V227_2_p6	T*C*G* ACT TCA CAC CAT AAG CTT CAG CAT CTA ACG CCC CAG GCG ABB NAT GCA CTG CCT TAC CTT CGC GAT ATC CCC AGG CGT AAT TCT TTT
MS_AmpC_S228_1_p6	T*G*G* TCG ACT TCA CAC CAT AAG CTT CAG CAT CTA ACG CCC CAG GDN BAA CAT GCA CTG CCT TAC CTT CGC GAT ATC CCC AGG CGT AAT TCT
MS_AmpC_S228_2_p6	T*G*G* TCG ACT TCA CAC CAT AAG CTT CAG CAT CTA ACG CCC CAG GDH NAA CAT GCA CTG CCT TAC CTT CGC GAT ATC CCC AGG CGT AAT TCT
MS_AmpC_P229_1_p6	C*A*A* TGG TCG ACT TCA CAC CAT AAG CTT CAG CAT CTA ACG CCC CBN HCG AAA CAT GCA CTG CCT TAC CTT CGC GAT ATC CCC AGG CGT AAT
MS_AmpC_P229_2_p6	C*A*A* TGG TCG ACT TCA CAC CAT AAG CTT CAG CAT CTA ACG CCC CBH NCG AAA CAT GCA CTG CCT TAC CTT CGC GAT ATC CCC AGG CGT AAT
MS_AmpC_G230_1_p6	C*T*T* CAA TGG TCG ACT TCA CAC CAT AAG CTT CAG CAT CTA ACG CDN DAG GCG AAA CAT GCA CTG CCT TAC CTT CGC GAT ATC CCC AGG CGT
MS_AmpC_G230_2_p6	C*T*T* CAA TGG TCG ACT TCA CAC CAT AAG CTT CAG CAT CTA ACG CDD NAG GCG AAA CAT GCA CTG CCT TAC CTT CGC GAT ATC CCC AGG CGT
MS_AmpC_A231_1_p6	T*A*T* CTT CAA TGG TCG ACT TCA CAC CAT AAG CTT CAG CAT CTA ADN DCC CAG GCG AAA CAT GCA CTG CCT TAC CTT CGC GAT ATC CCC AGG
MS_AmpC_A231_2_p6	T*A*T* CTT CAA TGG TCG ACT TCA CAC CAT AAG CTT CAG CAT CTA ADH NCC CAG GCG AAA CAT GCA CTG CCT TAC CTT CGC GAT ATC CCC AGG
MS_AmpC_L232_1_p6	C*C*A* TAT CTT CAA TGG TCG ACT TCA CAC CAT AAG CTT CAG CAT CVN BCG CCC CAG GCG AAA CAT GCA CTG CCT TAC CTT CGC GAT ATC CCC
MS_AmpC_L232_2_p6	C*C*A* TAT CTT CAA TGG TCG ACT TCA CAC CAT AAG CTT CAG CAT CVB NCG CCC CAG GCG AAA CAT GCA CTG CCT TAC CTT CGC GAT ATC CCC
MS_AmpC_D233_1_p6	G*G*G* CCA TAT CTT CAA TGG TCG ACT TCA CAC CAT AAG CTT CAG CBN DTA ACG CCC CAG GCG AAA CAT GCA CTG CCT TAC CTT CGC GAT ATC
MS_AmpC_D233_2_p6	G*G*G* CCA TAT CTT CAA TGG TCG ACT TCA CAC CAT AAG CTT CAG CBV NTA ACG CCC CAG GCG AAA CAT GCA CTG CCT TAC CTT CGC GAT ATC
MS_AmpC_A234_1_p6	A*G*C* GGG CCA TAT CTT CAA TGG TCG ACT TCA CAC CAT AAG CTT CBN DAT CTA ACG CCC CAG GCG AAA CAT GCA CTG CCT TAC CTT CGC GAT
MS_AmpC_A234_2_p6	A*G*C* GGG CCA TAT CTT CAA TGG TCG ACT TCA CAC CAT AAG CTT CBH NAT CTA ACG CCC CAG GCG AAA CAT GCA CTG CCT TAC CTT CGC GAT
MS_AmpC_E235_1_p6	C*C*C* AGC GGG CCA TAT CTT CAA TGG TCG ACT TCA CAC CAT AAG CVN DAG CAT CTA ACG CCC CAG GCG AAA CAT GCA CTG CCT TAC CTT CGC
MS_AmpC_E235_2_p6	C*C*C* AGC GGG CCA TAT CTT CAA TGG TCG ACT TCA CAC CAT AAG CVV NAG CAT CTA ACG CCC CAG GCG AAA CAT GCA CTG CCT TAC CTT CGC
MS_AmpC_A236_1_p6	G*C*A* CCC AGC GGG CCA TAT CTT CAA TGG TCG ACT TCA CAC CAT ABN DTT CAG CAT CTA ACG CCC CAG GCG AAA CAT GCA CTG CCT TAC CTT
MS_AmpC_A236_2_p6	G*C*A* CCC AGC GGG CCA TAT CTT CAA TGG TCG ACT TCA CAC CAT ABH NTT CAG CAT CTA ACG CCC CAG GCG AAA CAT GCA CTG CCT TAC CTT
MS_AmpC_Y237_1_p6	T*T*T* GCA CCC AGC GGG CCA TAT CTT CAA TGG TCG ACT TCA CAC CBN BAG CTT CAG CAT CTA ACG CCC CAG GCG AAA CAT GCA CTG CCT TAC
MS_AmpC_Y237_2_p6	T*T*T* GCA CCC AGC GGG CCA TAT CTT CAA TGG TCG ACT TCA CAC CBV NAG CTT CAG CAT CTA ACG CCC CAG GCG AAA CAT GCA CTG CCT TAC
MS_AmpC_G238_1_p6	T*G*C* TTT GCA CCC AGC GGG CCA TAT CTT CAA TGG TCG ACT TCA CBN DAT AAG CTT CAG CAT CTA ACG CCC CAG GCG AAA CAT GCA CTG CCT
MS_AmpC_G238_2_p6	T*G*C* TTT GCA CCC AGC GGG CCA TAT CTT CAA TGG TCG ACT TCA CBD NAT AAG CTT CAG CAT CTA ACG CCC CAG GCG AAA CAT GCA CTG CCT
MS_AmpC_K240_1_p6	T*T*A* AAT TGC TTT GCA CCC AGC GGG CCA TAT CTT CAA TGG TCG ADN VCA CAC CAT AAG CTT CAG CAT CTA ACG CCC CAG GCG AAA CAT GCA
MS_AmpC_K240_2_p6	T*T*A* AAT TGC TTT GCA CCC AGC GGG CCA TAT CTT CAA TGG TCG ADV NCA CAC CAT AAG CTT CAG CAT CTA ACG CCC CAG GCG AAA CAT GCA
MS_AmpC_E288_1_p7	T*G*C* CGT TAA TGA TGC TGT CAG GAT TTA CCG GCC AGT CCA GCA TVN DCC AGC CCA GGC CCT GAT ACA TAT CGC CGG TTT GCC AGT AGC GAG
MS_AmpC_E288_2_p7	T*G*C* CGT TAA TGA TGC TGT CAG GAT TTA CCG GCC AGT CCA GCA TVV NCC AGC CCA GGC CCT GAT ACA TAT CGC CGG TTT GCC AGT AGC GAG
MS_AmpC_S303_1_p8	T*A*A* TCG CTT TTA CGG GGC GTG CTG CCA GTG CAA TTT TAT TGT CBN VGC CGT TAA TGA TGC TGT CAG GAT TTA CCG GCC AGT CCA GCA TTT
MS_AmpC_S303_2_p8	T*A*A* TCG CTT TTA CGG GGC GTG CTG CCA GTG CAA TTT TAT TGT CBD NGC CGT TAA TGA TGC TGT CAG GAT TTA CCG GCC AGT CCA GCA TTT
MS_AmpC_D304_1_p8	G*C*G* TAA TCG CTT TTA CGG GGC GTG CTG CCA GTG CAA TTT TAT THN DAC TGC CGT TAA TGA TGC TGT CAG GAT TTA CCG GCC AGT CCA GCA
MS_AmpC_D304_2_p8	G*C*G* TAA TCG CTT TTA CGG GGC GTG CTG CCA GTG CAA TTT TAT THV NAC TGC CGT TAA TGA TGC TGT CAG GAT TTA CCG GCC AGT CCA GCA
MS_AmpC_N305_1_p8	G*G*G* GCG TAA TCG CTT TTA CGG GGC GTG CTG CCA GTG CAA TTT TBN VGT CAC TGC CGT TAA TGA TGC TGT CAG GAT TTA CCG GCC AGT CCA
MS_AmpC_N305_2_p8	G*G*G* GCG TAA TCG CTT TTA CGG GGC GTG CTG CCA GTG CAA TTT TBV NGT CAC TGC CGT TAA TGA TGC TGT CAG GAT TTA CCG GCC AGT CCA
MS_AmpC_I307_1_p8	G*A*G* TTG GGG GCG TAA TCG CTT TTA CGG GGC GTG CTG CCA GTG CBN VTT TAT TGT CAC TGC CGT TAA TGA TGC TGT CAG GAT TTA CCG GCC
MS_AmpC_I307_2_p8	G*A*G* TTG GGG GCG TAA TCG CTT TTA CGG GGC GTG CTG CCA GTG CBB NTT TAT TGT CAC TGC CGT TAA TGA TGC TGT CAG GAT TTA CCG GCC
MS_AmpC_A308_1_p8	C*A*G* GAG TTG GGG GCG TAA TCG CTT TTA CGG GGC GTG CTG CCA GVN DAA TTT TAT TGT CAC TGC CGT TAA TGA TGC TGT CAG GAT TTA CCG
MS_AmpC_A308_2_p8	C*A*G* GAG TTG GGG GCG TAA TCG CTT TTA CGG GGC GTG CTG CCA GVH NAA TTT TAT TGT CAC TGC CGT TAA TGA TGC TGT CAG GAT TTA CCG
MS_AmpC_L309_1_p8	C*T*G* CAG GAG TTG GGG GCG TAA TCG CTT TTA CGG GGC GTG CTG CDN HTG CAA TTT TAT TGT CAC TGC CGT TAA TGA TGC TGT CAG GAT TTA
MS_AmpC_L309_2_p8	C*T*G* CAG GAG TTG GGG GCG TAA TCG CTT TTA CGG GGC GTG CTG CDB NTG CAA TTT TAT TGT CAC TGC CGT TAA TGA TGC TGT CAG GAT TTA
MS_AmpC_A310_1_p8	G*T*A* CTG CAG GAG TTG GGG GCG TAA TCG CTT TTA CGG GGC GTG CVN DCA GTG CAA TTT TAT TGT CAC TGC CGT TAA TGA TGC TGT CAG GAT
MS_AmpC_A310_2_p8	G*T*A* CTG CAG GAG TTG GGG GCG TAA TCG CTT TTA CGG GGC GTG CVH NCA GTG CAA TTT TAT TGT CAC TGC CGT TAA TGA TGC TGT CAG GAT
MS_AmpC_R312_1_p8	A*T*G* CGC GTA CTG CAG GAG TTG GGG GCG TAA TCG CTT TTA CGG GHN HTG CTG CCA GTG CAA TTT TAT TGT CAC TGC CGT TAA TGA TGC TGT
MS_AmpC_R312_2_p8	A*T*G* CGC GTA CTG CAG GAG TTG GGG GCG TAA TCG CTT TTA CGG GHD NTG CTG CCA GTG CAA TTT TAT TGT CAC TGC CGT TAA TGA TGC TGT
MS_AmpC_H330_1_p9	T*A*A* ACG CGA CAT AGC TAC CAA ATC CGC CGG TCG CCC CTG TTT TBN HTA CCC ATG ATG CGC GTA CTG CAG GAG TTG GGG GCG TAA TCG CTT
MS_AmpC_H330_2_p9	T*A*A* ACG CGA CAT AGC TAC CAA ATC CGC CGG TCG CCC CTG TTT TBV NTA CCC ATG ATG CGC GTA CTG CAG GAG TTG GGG GCG TAA TCG CTT
MS_AmpC_K331_1_p9	G*A*A* TAA ACG CGA CAT AGC TAC CAA ATC CGC CGG TCG CCC CTG TVN VAT GTA CCC ATG ATG CGC GTA CTG CAG GAG TTG GGG GCG TAA TCG
MS_AmpC_K331_2_p9	G*A*A* TAA ACG CGA CAT AGC TAC CAA ATC CGC CGG TCG CCC CTG TVV NAT GTA CCC ATG ATG CGC GTA CTG CAG GAG TTG GGG GCG TAA TCG
MS_AmpC_T332_1_p9	C*T*G* GAA TAA ACG CGA CAT AGC TAC CAA ATC CGC CGG TCG CCC CVN VTT TAT GTA CCC ATG ATG CGC GTA CTG CAG GAG TTG GGG GCG TAA
MS_AmpC_T332_2_p9	C*T*G* GAA TAA ACG CGA CAT AGC TAC CAA ATC CGC CGG TCG CCC CVH NTT TAT GTA CCC ATG ATG CGC GTA CTG CAG GAG TTG GGG GCG TAA
MS_AmpC_G333_1_p9	T*T*T* CTG GAA TAA ACG CGA CAT AGC TAC CAA ATC CGC CGG TCG CDN DTG TTT TAT GTA CCC ATG ATG CGC GTA CTG CAG GAG TTG GGG GCG
MS_AmpC_G333_2_p9	T*T*T* CTG GAA TAA ACG CGA CAT AGC TAC CAA ATC CGC CGG TCG CDD NTG TTT TAT GTA CCC ATG ATG CGC GTA CTG CAG GAG TTG GGG GCG
MS_AmpC_A334_1_p9	C*T*T* TTT CTG GAA TAA ACG CGA CAT AGC TAC CAA ATC CGC CGG TDN DCC CTG TTT TAT GTA CCC ATG ATG CGC GTA CTG CAG GAG TTG GGG
MS_AmpC_A334_2_p9	C*T*T* TTT CTG GAA TAA ACG CGA CAT AGC TAC CAA ATC CGC CGG TDH NCC CTG TTT TAT GTA CCC ATG ATG CGC GTA CTG CAG GAG TTG GGG
MS_AmpC_T335_1_p9	G*C*T* CTT TTT CTG GAA TAA ACG CGA CAT AGC TAC CAA ATC CGC CHN VCG CCC CTG TTT TAT GTA CCC ATG ATG CGC GTA CTG CAG GAG TTG
MS_AmpC_T335_2_p9	G*C*T* CTT TTT CTG GAA TAA ACG CGA CAT AGC TAC CAA ATC CGC CHH NCG CCC CTG TTT TAT GTA CCC ATG ATG CGC GTA CTG CAG GAG TTG
MS_AmpC_N362_1_p10	G*T*A* GAG CGT TAA GAA TCT GCC AGG CGG CGT CGA CTC TCG CTG GBN VGG GAT AGT TTT TGT TTG CCA GCA TCA CGA TAC CCA GCT CTT TTT
MS_AmpC_N362_2_p10	G*T*A* GAG CGT TAA GAA TCT GCC AGG CGG CGT CGA CTC TCG CTG GBV NGG GAT AGT TTT TGT TTG CCA GCA TCA CGA TAC CCA GCT CTT TTT
MS_AmpC_R365_1_p10	A*A*T* TTT ACT GTA GAG CGT TAA GAA TCT GCC AGG CGG CGT CGA CVN VCG CTG GAT TGG GAT AGT TTT TGT TTG CCA GCA TCA CGA TAC CCA
MS_AmpC_R365_2_p10	A*A*T* TTT ACT GTA GAG CGT TAA GAA TCT GCC AGG CGG CGT CGA CVD NCG CTG GAT TGG GAT AGT TTT TGT TTG CCA GCA TCA CGA TAC CCA
