# Supplementary material for: Escape mutations circumvent a tradeoff between resistance to a beta-lactam and resistance to a beta-lactamase inhibitor
Source: Nat Commun. 2020 Apr 24;11:2029. doi: 10.1038/s41467-020-15666-2 (PMC7181632; doi:10.1038/s41467-020-15666-2)
Supplement: Supplementary file 5 — Supplementary Data 2 [file 41467_2020_15666_MOESM5_ESM.xlsx]

## Sheet: Sheet1
Row	PIP	PIP_AVI	ATM	ATM_AVI	FEP	FEP_AVI
	(ug/ml)	(ug/ml)	(ug/ml)	(ug/ml)	(ug/ml)	(ug/ml)
R148D	1.71	0.555	2.03	1.12	0.441	0.0373
R148E	2.99	0.877	4.66	0.686	0.16	0.0222
R148T	<1.68e+00	0.425	1.89	0.727	0.293	0.0414
R148N	<1.68e+00	0.531	1.85	0.793	0.187	0.0175
R148L	4.69	0.231	1.69	1.16	0.0352	0.0139
R148F	1.8	0.477	3.91	1.13	0.15	0.0298
R148W	4.98	0.438	2.19	0.651	0.887	0.0526
R148P	3.97	1.01	1.26	<6.26e-01	2.1	0.358
Y150R	8.52	6.41	17.8	16.4	<1.35e-02	<1.35e-02
Y150K	10.3	9.79	21.2	19.4	<1.35e-02	<1.35e-02
Y150S	8.25	2.78	27.4	18.4	<1.35e-02	0.0217
Y150T	9.37	3.58	9.43	4.81	<1.35e-02	<1.35e-02
Y150N	1.85	2.4	4	5.09	0.0292	<1.37e-02
Y150Q	4.49	3.43	4.13	2.44	<1.35e-02	<1.35e-02
Y150A	9.28	3.49	49.9	49.7	<1.35e-02	<1.35e-02
Y150V	6.85	3.23	3.49	2.14	<1.35e-02	<1.35e-02
Y150I	5.2	6.16	4.11	4.15	<1.35e-02	0.0158
Y150L	8.41	6.85	4.61	2.48	<1.35e-02	<1.35e-02
Y150C	4.71	3.1	9.78	4.72	<1.35e-02	<1.35e-02
Y150G	11.1	6.53	16.9	10.4	<1.35e-02	<1.35e-02
Y150P	3.88	2.42	26.3	20.6	<1.35e-02	<1.35e-02
N152S	46.7	2.68	1.17	0.974	<1.35e-02	<1.35e-02
N152T	43.7	6.62	1.33	0.635	<1.35e-02	<1.35e-02
N152Q	5.94	2.43	<6.25e-01	0.903	<1.35e-02	<1.35e-02
N152A	1.93	2.64	1.52	1.78	<1.37e-02	0.0137
N152G	22.6	2.35	<6.25e-01	0.645	<1.35e-02	<1.35e-02
E272R	24.5	0.772	9.99	<6.25e-01	0.0493	0.0276
E272K	13.8	0.859	10.4	1.07	0.0435	0.0264
E272S	23	<1.89e-01	5.01	<6.26e-01	0.0312	0.0244
E272T	21	0.67	4.94	<6.25e-01	0.0329	0.0261
E272N	12.6	<1.88e-01	5.31	1.36	0.0344	0.0451
E272I	21.9	0.7	10.9	<6.29e-01	0.0708	0.0295
E272L	11.8	0.705	8.8	<6.28e-01	<1.35e-02	0.0152
E272F	24.3	0.881	4.32	<6.25e-01	0.032	0.0226
E272Y	19.6	0.846	4.37	<6.26e-01	0.0449	0.0186
E272C	23	0.512	4.16	1.17	0.0389	0.026
S287R	46.5	0.706	3.46	<6.26e-01	0.551	0.018
S287H	20.9	0.73	4.59	<6.28e-01	4.12	0.0919
S287K	40.7	0.62	2.99	<6.25e-01	0.474	<1.36e-02
S287D	11.5	0.856	2.31	<6.25e-01	2.31	0.0509
S287E	<1.68e+00	0.722	2.54	0.636	0.401	0.047
S287T	14.1	0.682	3.93	1.06	0.463	0.0385
S287N	12.1	0.627	4.19	1.02	0.962	0.0259
S287V	20.7	0.723	5.75	<6.25e-01	0.213	0.0288
S287I	11.8	0.779	3.75	<6.27e-01	0.713	0.0396
S287L	11.4	0.894	4.22	<6.25e-01	1.77	0.0422
S287M	10.5	0.646	3.99	<6.25e-01	0.522	0.0278
S287F	18.9	0.704	2.68	<6.25e-01	0.236	<1.35e-02
S287Y	21.4	0.699	2.09	<6.25e-01	0.301	0.0267
S287W	26.3	0.69	2.66	<6.29e-01	0.61	<1.35e-02
S287G	4.44	0.65	4.32	<6.26e-01	1	0.0674
S287P	25.6	0.775	3.4	<6.25e-01	6.23	0.0368
D288R	13.4	0.707	4.44	<6.28e-01	0.03	0.0268
D288T	21.9	0.2	3.36	<6.27e-01	<1.35e-02	0.0146
D288Q	23.3	0.687	4.85	1.21	0.042	0.0267
D288G	23.3	0.743	4.13	0.777	0.0393	0.0209
D288P	4.21	0.74	2.84	0.635	0.537	0.0478
N289R	16.3	0.547	2.93	<6.25e-01	0.0226	<1.35e-02
N289S	25.8	0.523	4.26	0.864	0.0262	0.0187
N289T	28.6	0.62	3	1.16	<1.35e-02	0.0185
N289Q	26.9	0.442	3.77	0.811	<1.35e-02	<1.35e-02
N289A	30.6	<1.89e-01	3.83	<6.28e-01	0.0264	0.0182
N289V	45.5	0.662	2.14	<6.25e-01	<1.35e-02	<1.35e-02
N289I	56.2	0.557	1.83	<6.25e-01	<1.35e-02	<1.35e-02
N289L	26.5	<1.88e-01	3.96	1	0.0155	<1.35e-02
N289M	50.5	0.748	3.67	<6.25e-01	0.0418	0.0153
N289F	22.3	0.519	1.84	<6.31e-01	0.0162	<1.35e-02
N289W	25	<1.88e-01	1.68	<6.28e-01	<1.35e-02	0.0184
N289G	25.1	0.695	5.16	<6.25e-01	0.145	0.0407
N289P	36.6	<1.88e-01	3.38	<6.25e-01	0.0273	0.0161
I291D	5.11	0.832	3.93	0.633	1.31	0.0639
I291A	11.2	0.291	3.43	<6.29e-01	0.0636	0.0289
I291L	6.27	<1.90e-01	1.54	0.641	0.0143	<1.35e-02
I291G	21.4	0.819	2.78	1.13	0.417	0.0207
I291P	25.4	0.633	3.93	0.886	1.12	0.0286
A292R	<1.68e+00	0.591	7.52	2.74	0.0245	0.0214
A292K	28.6	0.826	3.69	1.33	0.0498	0.0219
A292T	27.7	0.617	4.58	<6.25e-01	0.0815	<1.36e-02
A292Q	25.1	0.817	3.84	1.17	<1.35e-02	0.0278
A292V	32.3	0.738	4.02	<6.26e-01	0.0746	0.0218
A292I	15.9	0.726	2.97	<6.28e-01	0.0356	0.0169
A292L	15.9	0.778	3.86	1.12	0.0392	0.0159
A292M	18.3	0.81	3.16	<6.27e-01	<1.35e-02	0.0178
A292G	4.05	<1.88e-01	5.13	0.673	0.93	0.0644
A292P	32.9	1.14	3.69	<6.25e-01	1	0.0346
L293S	<1.68e+00	0.567	3.86	1.45	0.251	0.036
L293T	13.2	0.964	2.88	0.634	0.0358	0.0323
L293I	20.2	0.201	3.35	0.639	0.166	0.0371
L293G	3.77	0.485	2.68	1.14	0.404	0.028
L293P	12.6	0.67	3.76	0.916	1.1	0.0316
A294Y	5.28	0.48	5.09	<6.25e-01	0.646	0.0542
R296E	3.91	0.61	2.81	<6.25e-01	0.343	0.0384
R296P	12.7	0.795	3.39	0.689	3.69	0.0446
H314I	10.6	1.09	3.61	0.894	0.0796	0.0208
H314L	5.08	1.07	4.49	1.32	0.137	0.0483
K315Y	<1.68e+00	1.16	1.61	1.27	0.026	0.0324
T316R	21.9	0.911	5.28	2.68	<1.35e-02	0.0242
T316V	<1.68e+00	0.767	2.12	1.12	<1.35e-02	<1.35e-02
T316W	<1.68e+00	0.87	1.95	1.79	<1.35e-02	<1.35e-02
T316G	4.93	0.746	3.51	1.1	0.0268	0.0256
A318G	20.2	0.595	3.79	0.669	<1.36e-02	0.0247
T319I	<1.68e+00	0.751	3.77	1.95	<1.35e-02	0.0166
N346R	3.88	0.799	4.53	1.61	0.103	0.0332
N346H	<1.68e+00	1.08	3.23	2.06	0.0354	<1.35e-02
N346E	<1.68e+00	0.82	1.17	0.65	0.0315	0.0237
N346S	7.82	1.05	3.82	1.34	0.0318	0.0227
N346T	10.7	1.06	3.05	0.941	0.0317	<1.35e-02
N346A	8.06	1.35	3.87	2.42	0.0255	0.02
N346V	9.14	1.16	4.67	1.66	0.114	0.0388
N346I	5.1	0.99	2.5	<6.25e-01	0.0631	0.0295
N346L	4.63	1.06	3.28	0.725	0.254	0.0462
N346M	<1.68e+00	1.17	3.23	1.27	0.0364	0.0152
N346F	<1.68e+00	1.47	2.85	1.64	0.133	0.0969
N346Y	<1.68e+00	1.43	3.66	3.37	0.243	0.487
N346W	5.04	1.54	3.28	1.74	2.04	0.423
N346C	2.89	0.876	2.79	1.17	0.0293	0.0261
N346G	8.84	1.19	4.05	3.26	0.0307	0.0253
N346P	4.25	1.12	3.02	1.29	0.0138	0.0212
R349L	4.92	0.7	1.31	0.656	0.035	0.0443
R349F	5.24	1.16	2.37	0.775	0.0522	0.0274
R349Y	<1.68e+00	1.04	1.77	<6.25e-01	0.108	0.0385
R349P	4.8	1.07	2.55	<6.25e-01	0.0887	0.0313
WT	8.07	1.2	6.2	1.16	0.0631	0.0344
