# Supplementary material for: Escape mutations circumvent a tradeoff between resistance to a beta-lactam and resistance to a beta-lactamase inhibitor
Source: Nat Commun. 2020 Apr 24;11:2029. doi: 10.1038/s41467-020-15666-2 (PMC7181632; doi:10.1038/s41467-020-15666-2)
Supplement: Supplementary file 7 — Source Data [file 41467_2020_15666_MOESM7_ESM.xlsx]

## Sheet: Fig. 2a & Supp. fig. 3a
OD-(OD_BG)	[PIP] ug/ml
Time (hours)	0.399998	0.586663	0.866659	1.26665	1.8533	2.66659	3.99984	5.86632	8.5326	12.5317	18.6632	27.1926	39.984	58.6322	86.0592	126.506	185.788	272.588	399.994
0.211389	0	0	0	0	0	0	0	0	0	0	0	0	0	0	0	0	0	0	0.0039
0.547778	0	0	0	0	0	0	0	0	0	0	0	0	0	0	0	0	0	0	0
0.883889	0.00395	0.00425	0	0.00445	0.0041	0.00375	0.0044	0.00375	0.0051	0.00345	0.00345	0.00405	0.0036	0	0.0034	0.0035	0.00345	0.0039	0.00495
1.22028	0.00705	0.0074	0.0062	0.00775	0.0074	0.0069	0.00765	0.00715	0.0085	0.00685	0.0066	0.0068	0.0065	0.00625	0.0065	0.0063	0.00645	0.0068	0.0079
1.55667	0.01215	0.0126	0.01095	0.01275	0.0128	0.0115	0.0128	0.0121	0.01365	0.0118	0.011	0.01045	0.01025	0.01035	0.01085	0.01035	0.01105	0.01125	0.01225
1.8925	0.01915	0.0197	0.01825	0.0202	0.02035	0.0195	0.0205	0.0198	0.02155	0.01795	0.0157	0.0145	0.01425	0.0156	0.01675	0.0157	0.01685	0.01735	0.0182
2.22889	0.03015	0.0306	0.02865	0.03145	0.03155	0.02985	0.03155	0.0311	0.0321	0.0261	0.02045	0.018	0.0186	0.02015	0.02355	0.02575	0.02515	0.0257	0.02645
2.565	0.045	0.0456	0.04395	0.04695	0.0472	0.04525	0.0482	0.04675	0.047	0.0347	0.02535	0.02095	0.0225	0.0217	0.031	0.0322	0.0327	0.03605	0.0374
2.90139	0.0647	0.0653	0.06305	0.06855	0.0674	0.06615	0.06665	0.0668	0.06615	0.044	0.0279	0.02225	0.0235	0.01665	0.03915	0.0425	0.03445	0.0443	0.0358
3.23778	0.09325	0.0938	0.09175	0.09895	0.09785	0.09765	0.10035	0.09575	0.0894	0.0531	0.02625	0.0197	0.0205	0.0087	0.0356	0.0655	0.04525	0.0502	0.05685
3.57333	0.1262	0.1279	0.12405	0.12875	0.1341	0.12765	0.1438	0.12755	0.10875	0.06375	0.0235	0.01565	0.0163	0.031	0.0275	0.07825	0.08265	0.0513	0.05515
3.90972	0.15965	0.162	0.1599	0.16775	0.1766	0.17285	0.1939	0.1655	0.1506	0.0785	0.0228	0.0129	0.0133	0.03615	0.02535	0.04915	0.06365	0.04255	0.0184
4.24611	0.2052	0.20565	0.20795	0.21195	0.2219	0.21965	0.2336	0.21535	0.1969	0.0962	0.0246	0.01115	0.01135	0.0142	0.0229	0.027	0.02955	0.03475	0.0419
4.58194	0.23955	0.24025	0.24365	0.24265	0.24765	0.2418	0.249	0.2525	0.2184	0.1194	0.0285	0.01	0.0101	0.0119	0.021	0.0343	0.0306	0.0323	0.05205
4.91833	0.25965	0.2615	0.261	0.26415	0.2644	0.26335	0.2634	0.271	0.2375	0.15525	0.0352	0.00915	0.0088	0.01115	0.01915	0.0287	0.04085	0.0303	0.03325
5.25472	0.27605	0.2796	0.27665	0.27945	0.2834	0.2799	0.2792	0.28615	0.2542	0.1966	0.0456	0.00905	0.0079	0.0103	0.018	0.02245	0.041	0.0286	0.02935
5.59083	0.28755	0.29215	0.2898	0.2925	0.2953	0.29075	0.2872	0.296	0.26475	0.23115	0.0611	0.0094	0.00725	0.0092	0.01665	0.021	0.0216	0.0268	0.02485
5.92694	0.3029	0.30475	0.30245	0.30395	0.3077	0.3025	0.29245	0.30575	0.27505	0.257	0.0777	0.01025	0.00685	0.0081	0.0153	0.0199	0.02095	0.02535	0.02435
6.26306	0.31655	0.3172	0.31285	0.3141	0.3193	0.3131	0.3035	0.3171	0.29025	0.27305	0.098	0.01185	0.0067	0.0071	0.01385	0.01825	0.01905	0.02345	0.02355
6.59944	0.32535	0.3274	0.32195	0.3226	0.32825	0.32105	0.31665	0.3261	0.3031	0.2885	0.12725	0.0142	0.0067	0.00635	0.01255	0.0164	0.01755	0.0217	0.0226
6.93583	0.33485	0.33655	0.33185	0.33365	0.3366	0.33015	0.3264	0.337	0.3129	0.30165	0.16835	0.01795	0.00685	0.0057	0.01165	0.01475	0.01605	0.02035	0.0207
7.27194	0.34505	0.34655	0.34185	0.3447	0.34555	0.33915	0.3337	0.34775	0.31965	0.31565	0.2151	0.0236	0.0075	0.00535	0.01055	0.0136	0.0147	0.01915	0.01875
7.60806	0.353	0.3552	0.3525	0.35465	0.3549	0.34905	0.34295	0.3568	0.3257	0.3275	0.25015	0.032	0.00885	0.00515	0.00975	0.0127	0.0137	0.01805	0.01715
7.94417	0.3613	0.36345	0.36105	0.362	0.36205	0.3571	0.35265	0.36445	0.3333	0.3375	0.26875	0.0443	0.0109	0.00515	0.0091	0.0117	0.01245	0.01685	0.01595
8.28	0.3675	0.36945	0.36675	0.36855	0.36705	0.36295	0.35715	0.3701	0.3378	0.3457	0.28185	0.06185	0.01385	0.00545	0.0085	0.0106	0.01135	0.0156	0.01495
8.61611	0.3727	0.3752	0.37295	0.3742	0.373	0.3695	0.35965	0.375	0.34205	0.35175	0.29275	0.08105	0.01835	0.006	0.00805	0.0099	0.01065	0.0147	0.014
8.9525	0.37765	0.38075	0.3788	0.3793	0.37965	0.37635	0.365	0.3804	0.34645	0.35785	0.3045	0.1044	0.0252	0.00695	0.00745	0.0094	0.00985	0.01365	0.0131
9.28861	0.38335	0.3857	0.3834	0.38435	0.38635	0.3814	0.37025	0.38645	0.35475	0.3636	0.3172	0.13795	0.03515	0.00875	0.0071	0.00885	0.00935	0.01275	0.01215
9.62444	0.3886	0.3906	0.38835	0.3891	0.39135	0.38575	0.3769	0.3926	0.3614	0.36975	0.3277	0.18555	0.05055	0.01115	0.007	0.0082	0.0088	0.01215	0.01165
9.96056	0.393	0.39515	0.3938	0.3938	0.39585	0.39205	0.38285	0.3958	0.3702	0.375	0.33785	0.2308	0.0691	0.01485	0.0072	0.0078	0.00815	0.0117	0.01115
10.2964	0.3982	0.40035	0.3985	0.3986	0.40115	0.3969	0.38875	0.4024	0.37295	0.3795	0.3461	0.25715	0.0903	0.02065	0.00735	0.00745	0.00765	0.01115	0.0106
10.6328	0.40355	0.4056	0.40255	0.4036	0.4061	0.4012	0.39385	0.4077	0.3791	0.3843	0.35275	0.2725	0.1198	0.02945	0.0075	0.0071	0.00735	0.01055	0.01
10.9697	0.4089	0.4111	0.40725	0.4098	0.41065	0.4066	0.39875	0.4104	0.38355	0.3893	0.3584	0.28125	0.16325	0.04205	0.00825	0.0066	0.0071	0.01015	0.00945
11.3053	0.4139	0.4166	0.4135	0.41535	0.41565	0.41115	0.40455	0.41715	0.38075	0.3942	0.36425	0.29035	0.2156	0.05945	0.00965	0.00625	0.0067	0.0097	0.0091
11.6411	0.42175	0.4261	0.4199	0.42025	0.4234	0.41675	0.409	0.4265	0.38635	0.39845	0.3694	0.30075	0.2507	0.07715	0.01185	0.0062	0.0065	0.0093	0.0087
11.9775	0.43045	0.4353	0.4251	0.42415	0.4291	0.42175	0.4133	0.4307	0.3969	0.4029	0.3744	0.31265	0.26725	0.10165	0.01525	0.00605	0.0063	0.00915	0.00835
12.3139	0.4362	0.43905	0.4328	0.4303	0.4334	0.4273	0.41865	0.43395	0.4036	0.4081	0.37925	0.3223	0.2794	0.1368	0.0204	0.00575	0.00615	0.00885	0.0082
12.65	0.44045	0.4423	0.4399	0.43915	0.4422	0.43265	0.42415	0.4413	0.40755	0.41415	0.3841	0.33185	0.2903	0.1885	0.02715	0.0057	0.0062	0.0085	0.0081
12.9858	0.44555	0.4475	0.4463	0.4456	0.4515	0.44085	0.43035	0.44725	0.40995	0.4195	0.3893	0.3408	0.30335	0.22775	0.0372	0.0058	0.00595	0.0084	0.00805
13.3219	0.44895	0.45035	0.45175	0.45055	0.45625	0.4504	0.4377	0.45175	0.4137	0.42345	0.39415	0.34775	0.31855	0.24645	0.0503	0.0057	0.0058	0.00825	0.00795
13.6583	0.4526	0.45265	0.4586	0.4556	0.4627	0.45815	0.44715	0.45865	0.4213	0.4299	0.39935	0.3539	0.33005	0.26655	0.06605	0.0056	0.0056	0.008	0.0076
13.9944	0.45865	0.4574	0.46555	0.4596	0.4665	0.46235	0.45215	0.4632	0.43165	0.4377	0.4045	0.35935	0.3399	0.2805	0.0845	0.00565	0.0055	0.0078	0.00735
14.3303	0.46385	0.4622	0.4681	0.4608	0.46725	0.4624	0.45305	0.4637	0.43755	0.4451	0.4095	0.364	0.3475	0.29815	0.1073	0.0057	0.0054	0.00765	0.00725
14.6664	0.46465	0.46395	0.46725	0.4615	0.46805	0.4622	0.4531	0.46415	0.44025	0.4486	0.41525	0.369	0.354	0.31235	0.1405	0.0059	0.0053	0.00735	0.0071
15.0025	0.4633	0.46375	0.46595	0.4605	0.4676	0.46235	0.45415	0.4656	0.44045	0.44975	0.4211	0.37465	0.36095	0.3253	0.18225	0.00645	0.00535	0.0071	0.00705
15.3389	0.463	0.4647	0.4683	0.4591	0.4679	0.4635	0.45505	0.4659	0.4425	0.4501	0.4267	0.3797	0.36705	0.33585	0.2193	0.0073	0.0053	0.0068	0.0069
15.6753	0.46395	0.46625	0.469	0.4598	0.4688	0.4639	0.4556	0.46625	0.4408	0.45075	0.43195	0.38545	0.37345	0.3428	0.24985	0.0087	0.0053	0.0065	0.0067
16.0114	0.46375	0.4658	0.467	0.4613	0.46915	0.46475	0.4561	0.46725	0.43755	0.4508	0.4391	0.3909	0.3788	0.35025	0.27425	0.01075	0.00545	0.00645	0.0066
16.3475	0.46495	0.46655	0.4683	0.46245	0.4716	0.4676	0.4566	0.4695	0.43905	0.45055	0.4472	0.3958	0.3838	0.3562	0.29115	0.01375	0.00565	0.0064	0.00645
16.6836	0.46515	0.46705	0.46975	0.46545	0.47265	0.4701	0.4583	0.4717	0.44565	0.45095	0.4495	0.40165	0.38975	0.36245	0.30975	0.01805	0.00605	0.0063	0.00625
17.0197	0.46405	0.46575	0.46965	0.46635	0.47215	0.4702	0.45905	0.47255	0.44445	0.45195	0.44875	0.4067	0.3947	0.3675	0.3279	0.02435	0.00675	0.0062	0.00615
17.3556	0.4646	0.46615	0.4705	0.46785	0.47305	0.47085	0.4605	0.47305	0.4437	0.4527	0.44785	0.4118	0.3993	0.37335	0.3415	0.03335	0.00765	0.00605	0.0061
17.6917	0.4661	0.4683	0.47145	0.47015	0.4745	0.47155	0.4614	0.47365	0.4435	0.45405	0.44675	0.4172	0.40525	0.37815	0.35115	0.0456	0.00915	0.0058	0.00605
18.0278	0.4673	0.4673	0.47055	0.46725	0.47735	0.472	0.46025	0.4729	0.4438	0.4583	0.4453	0.4217	0.41075	0.38345	0.35975	0.05955	0.01135	0.0057	0.006
18.3639	0.467	0.4654	0.46905	0.46585	0.47555	0.4726	0.4579	0.471	0.44805	0.4603	0.44565	0.4267	0.4151	0.38835	0.3679	0.0776	0.01395	0.0057	0.0059
18.7003	0.4651	0.464	0.46715	0.4651	0.4714	0.4703	0.45505	0.4692	0.457	0.45885	0.44635	0.4354	0.41975	0.39255	0.37405	0.103	0.01765	0.00575	0.0059
19.0364	0.46295	0.46305	0.4653	0.46425	0.47045	0.46675	0.45255	0.4677	0.45415	0.46005	0.44555	0.44515	0.4248	0.3974	0.3799	0.1369	0.02315	0.00575	0.00585
19.3725	0.46095	0.46145	0.464	0.46175	0.4696	0.465	0.4506	0.46705	0.4524	0.4605	0.4466	0.44845	0.43225	0.40185	0.38525	0.1735	0.0306	0.0057	0.0057
19.7086	0.4588	0.4579	0.4615	0.4578	0.4671	0.46405	0.44905	0.46565	0.45005	0.46015	0.45195	0.4492	0.4414	0.40705	0.39095	0.20715	0.0408	0.00585	0.00575

## Sheet: Fig. 2b
OD_Res^0
[PIP] ug/ml	WT_1	WT_2	MAGE_1	MAGE_2	WT_AVI_1	WT_AVI_2	MAGE_AVI_1	MAGE_AVI_2		[ATM] ug/ml	WT_1	WT_2	MAGE_1	MAGE_2	WT_AVI_1	WT_AVI_2	MAGE_AVI_1	MAGE_AVI_2		[FEP] ug/ml	WT_1	WT_2	MAGE_1	MAGE_2	WT_AVI_1	WT_AVI_2	MAGE_AVI_1	MAGE_AVI_2		[AMP] ug/ml	WT_1	WT_2	MAGE_1	MAGE_2	WT_AVI_1	WT_AVI_2	MAGE_AVI_1	MAGE_AVI_2
0.399998	0.00176278	0.00171777	0.00281599	0.00232899	0.00185337	0.00164851	0.00288807	0.00243604		0.0399999	0.00200722	0.00169645	0.00303292	0.00281544	0.00200844	0.00177464	0.0023127	0.00216639		0.0106667	0.00205319	0.00172032	0.00308405	0.00280658	0.00185065	0.00170716	0.00279095	0.00242459		0.506665	0.00192586	0.00171628	0.00329488	0.0028774	0.00184863	0.00184533	0.00299217	0.00235804
0.586663	0.00197641	0.00184542	0.00283922	0.00202739	0.00199713	0.00170052	0.00287236	0.00257133		0.0613331	0.00190238	0.00160137	0.0028525	0.00280764	0.00194118	0.00186601	0.00258059	0.00228224		0.0146666	0.00160874	0.00130065	0.00305132	0.00269959	2.95427e-08	0	0.00283293	0.00029141		0.77333	0.00203494	0.00163602	0.00286601	0.00278439	0.00189494	0.00170638	0.00289908	0.00218068
0.866659	0.00195182	0.00174474	0.0029015	0.00276517	0.00188725	0.00163764	0.00247238	0.00232274		0.0933329	0.00190823	0.00168921	0.00295106	0.00292176	0.00158195	0.00148152	0.00289377	0.00233591		0.0213333	2.42983e-07	1.27114e-07	0.00110436	2.992e-05	3.39079e-08	2.48534e-08	2.3457e-06	1.27453e-06		1.19999	0.00189814	0.00183702	0.00276672	0.00271165	0.00182859	0.00161294	0.00297861	0.00271489
1.26665	0.00207067	0.00182071	0.0029967	0.00261606	3.1233e-08	1.76302e-08	2.37591e-06	5.40462e-07		0.143999	0.00183493	0.00176217	0.00272432	0.0026248	0.00107693	0.000781129	0.00250736	0.00229957		0.0319999	5.60467e-08	5.04169e-08	1.10515e-05	6.8005e-06	1.92372e-08	3.63849e-09	2.01619e-06	1.71058e-06		1.83998	0.00189686	0.0017478	0.00279444	0.0027526	0.00192756	0.00167737	0.00296556	0.00261129
1.8533	0.00185641	0.00181823	0.00296735	0.00275702	1.89208e-08	2.70219e-09	4.21556e-06	2.76607e-06		0.221331	0.00197207	0.00179861	0.0032432	0.0027906	1.66908e-08	1.16566e-08	0.000910493	0.000569364		0.0466665	2.59145e-08	2.37147e-08	3.78337e-06	3.38676e-06	2.78558e-10	0	1.12809e-06	1.10594e-06		2.82663	0.00202803	0.00182799	0.0030099	0.00262069	0.00189626	0.00186724	0.00270303	0.002232
2.66659	0.00189045	0.00187089	0.00294999	0.00258714	5.27704e-09	2.95489e-09	1.51407e-06	1.17281e-06		0.341328	0.00181279	0.00169262	0.0028544	0.00270166	5.18633e-08	4.47127e-08	0.000204713	3.99144e-05		0.0679995	1.2727e-08	9.3122e-09	2.46609e-06	2.28252e-06	0	0	5.88185e-07	1.94863e-07		4.37324	0.00191841	0.00174142	0.00293914	0.00290393	0.00154067	7.88598e-08	0.00209011	5.75868e-06
3.99984	0.00189212	0.00182768	0.00304452	0.00257307	0	0	1.76828e-06	1.65521e-06		0.533319	0.00191275	0.0016383	0.00300993	0.00287729	2.00355e-08	1.57732e-08	5.53885e-06	2.16203e-06		0.099999	6.04395e-11	0	1.55785e-06	8.53263e-07	0	0	2.08563e-08	1.1453e-08		6.9331	0.00198654	0.00167321	0.0029466	0.00280835	1.94561e-07	8.11744e-08	3.7081e-06	9.3014e-07
5.86632	0.00188435	0.00114963	0.00289055	0.00288591	0	0	2.4792e-06	1.14876e-06		0.799968	0.00175245	0.00173732	0.00288162	0.00287263	0	0	1.15136e-06	1.10836e-06		0.146665	0	0	2.88074e-07	2.35107e-07	0	0	1.39587e-08	2.15641e-09		10.6661	0.00203599	0.00185614	0.00307982	0.00258093	1.32589e-08	3.59788e-10	1.67924e-06	1.03651e-06
8.5326	0.000798684	0.00073376	0.00257742	0.00249625	0	0	1.90864e-07	7.21453e-08		1.22659	0.00107421	0.000954005	0.00264304	0.00252557	0	0	7.94169e-07	4.31566e-07		0.215995	0	0	1.64444e-07	1.28945e-07	0	0	1.10694e-08	0		15.9987	0.00191268	0.00185387	0.00319218	0.0027426	1.01083e-09	0	1.6825e-06	1.57375e-06
12.5317	0.000286754	0.00010277	0.00118184	0.000962962	0	0	6.81284e-09	4.18514e-09		1.91982	1.40913e-08	7.89711e-09	0.00186444	0.00160151	0	0	5.95855e-07	5.78703e-07		0.31999	0	0	7.37976e-08	5.18829e-08	0	0	9.29246e-09	3.04261e-09		25.0636	0.00187208	0.00170568	0.00313585	0.00279448	0	0	1.13483e-06	9.79794e-07
18.6632	8.11136e-06	2.7784e-06	0.000212021	0.000112396	0	0	6.75346e-09	0		2.93291	3.70161e-08	3.47578e-08	0.000813999	0.000603322	0	0	3.69542e-07	1.92955e-07		0.453312	0	0	4.23463e-08	2.78366e-08	0	0	2.22332e-09	1.58704e-09		38.3926	0.00200196	0.00168886	0.00310859	0.0029318	0	0	8.9688e-07	3.38684e-07
27.1926	2.86779e-07	1.36932e-07	1.70979e-05	6.74564e-06	0	0	5.37914e-11	0		4.479	2.45093e-08	6.60095e-09	0.000125804	1.19722e-05	0	0	9.92646e-08	6.78054e-08		0.693286	0	0	1.97698e-08	1.64111e-08	0	0	7.25341e-11	0		59.1825	0.00209814	0.0018082	0.00292631	0.00282489	0	0	4.02523e-08	1.85886e-09
39.984	3.7684e-08	1.74958e-08	1.46099e-06	1.3047e-06	0	0	0	0		6.87764	1.61122e-09	0	6.75392e-07	5.58334e-07	0	0	3.37091e-08	2.04666e-08		1.01323	0	0	7.89537e-09	4.32462e-09	0	0	2.06886e-09	0		91.1584	0.0016841	0.00165855	0.00305817	0.00278964	0	0	0	0
58.6322	2.31339e-09	2.11889e-09	2.86424e-07	2.45001e-07	0	0	0	0		10.5544	0	0	5.37376e-08	3.58247e-08	0	0	1.34319e-08	9.16977e-09		1.46645	0	0	1.81435e-08	0	0	0	0	0		140.701	1.74659e-05	1.33557e-05	0.00196525	0.00185022	0	0	0	0
86.0592	2.94259e-10	2.51987e-10	3.67708e-08	2.11044e-08	0	0	0	0		16.2002	0	0	7.37751e-09	9.92011e-10	0	0	1.40735e-08	1.91977e-09		2.15953	0	0	2.90983e-08	2.18114e-09	0	0	0	0		217.363	3.38889e-08	2.83026e-08	9.0261e-05	7.25948e-05	0	0	0	0
126.506	4.03948e-10	0	3.97087e-09	1.73786e-10	0	0	0	0		24.8757	0	0	2.71989e-09	7.16523e-11	0	0	1.07072e-10	0		3.17233	0	0	1.28364e-08	7.43602e-09	0	0	0	0		335.968	4.68431e-09	0	1.94577e-07	1.39591e-07	0	0	0	0
185.788	0	0	0	0	0	0	0	0		38.167	0	0	0	0	0	0	0	0		4.63785	0	0	0	0	0	0	0	0		518.12	0	0	8.51263e-09	2.39486e-09	0	0	0	0
272.588	0	0	0	0	0	0	0	0		58.6011	0	0	0	0	0	0	0	0		6.79537	0	0	8.63953e-09	0	0	0	0	0		799.987	0	0	0	0	0	0	0	0
399.994	0	0	0	0	0	0	0	0		89.9932	0	0	0	0	0	0	0	0		9.99	0	0		0	0	0	0	0

## Sheet: Fig. 3-4
Mutant	IC50_PIP ug/ml	IC50_PIP|AVI ug/ml	IC50_ATM ug/ml	IC50_ATM|AVI ug/ml	IC50_FEP ug/ml	IC50_FEP|AVI ug/ml
R148D	1.71	0.555	2.03	1.12	0.441	0.0373
R148E	2.99	0.877	4.66	0.686	0.16	0.0222
R148T	1.68	0.425	1.89	0.727	0.293	0.0414
R148N	1.68	0.531	1.85	0.793	0.187	0.0175
R148L	4.69	0.231	1.69	1.16	0.0352	0.0139
R148F	1.8	0.477	3.91	1.13	0.15	0.0298
R148W	4.98	0.438	2.19	0.651	0.887	0.0526
R148P	3.97	1.01	1.26	0.626	2.1	0.358
Y150R	8.52	6.41	17.8	16.4	0.0135	0.0135
Y150K	10.3	9.79	21.2	19.4	0.0135	0.0135
Y150S	8.25	2.78	27.4	18.4	0.0135	0.0217
Y150T	9.37	3.58	9.43	4.81	0.0135	0.0135
Y150N	1.85	2.4	4	5.09	0.0292	0.0137
Y150Q	4.49	3.43	4.13	2.44	0.0135	0.0135
Y150A	9.28	3.49	49.9	49.7	0.0135	0.0135
Y150V	6.85	3.23	3.49	2.14	0.0135	0.0135
Y150I	5.2	6.16	4.11	4.15	0.0135	0.0158
Y150L	8.41	6.85	4.61	2.48	0.0135	0.0135
Y150C	4.71	3.1	9.78	4.72	0.0135	0.0135
Y150G	11.1	6.53	16.9	10.4	0.0135	0.0135
Y150P	3.88	2.42	26.3	20.6	0.0135	0.0135
N152S	46.7	2.68	1.17	0.974	0.0135	0.0135
N152T	43.7	6.62	1.33	0.635	0.0135	0.0135
N152Q	5.94	2.43	0.625	0.903	0.0135	0.0135
N152A	1.93	2.64	1.52	1.78	0.0137	0.0137
N152G	22.6	2.35	0.625	0.645	0.0135	0.0135
E272R	24.5	0.772	9.99	0.625	0.0493	0.0276
E272K	13.8	0.859	10.4	1.07	0.0435	0.0264
E272S	23	0.189	5.01	0.626	0.0312	0.0244
E272T	21	0.67	4.94	0.625	0.0329	0.0261
E272N	12.6	0.188	5.31	1.36	0.0344	0.0451
E272I	21.9	0.7	10.9	0.629	0.0708	0.0295
E272L	11.8	0.705	8.8	0.628	0.0135	0.0152
E272F	24.3	0.881	4.32	0.625	0.032	0.0226
E272Y	19.6	0.846	4.37	0.626	0.0449	0.0186
E272C	23	0.512	4.16	1.17	0.0389	0.026
S287R	46.5	0.706	3.46	0.626	0.551	0.018
S287H	20.9	0.73	4.59	0.628	4.12	0.0919
S287K	40.7	0.62	2.99	0.625	0.474	0.0136
S287D	11.5	0.856	2.31	0.625	2.31	0.0509
S287E	1.68	0.722	2.54	0.636	0.401	0.047
S287T	14.1	0.682	3.93	1.06	0.463	0.0385
S287N	12.1	0.627	4.19	1.02	0.962	0.0259
S287V	20.7	0.723	5.75	0.625	0.213	0.0288
S287I	11.8	0.779	3.75	0.627	0.713	0.0396
S287L	11.4	0.894	4.22	0.625	1.77	0.0422
S287M	10.5	0.646	3.99	0.625	0.522	0.0278
S287F	18.9	0.704	2.68	0.625	0.236	0.0135
S287Y	21.4	0.699	2.09	0.625	0.301	0.0267
S287W	26.3	0.69	2.66	0.629	0.61	0.0135
S287G	4.44	0.65	4.32	0.626	1	0.0674
S287P	25.6	0.775	3.4	0.625	6.23	0.0368
D288R	13.4	0.707	4.44	0.628	0.03	0.0268
D288T	21.9	0.2	3.36	0.627	0.0135	0.0146
D288Q	23.3	0.687	4.85	1.21	0.042	0.0267
D288G	23.3	0.743	4.13	0.777	0.0393	0.0209
D288P	4.21	0.74	2.84	0.635	0.537	0.0478
N289R	16.3	0.547	2.93	0.625	0.0226	0.0135
N289S	25.8	0.523	4.26	0.864	0.0262	0.0187
N289T	28.6	0.62	3	1.16	0.0135	0.0185
N289Q	26.9	0.442	3.77	0.811	0.0135	0.0135
N289A	30.6	0.189	3.83	0.628	0.0264	0.0182
N289V	45.5	0.662	2.14	0.625	0.0135	0.0135
N289I	56.2	0.557	1.83	0.625	0.0135	0.0135
N289L	26.5	0.188	3.96	1	0.0155	0.0135
N289M	50.5	0.748	3.67	0.625	0.0418	0.0153
N289F	22.3	0.519	1.84	0.631	0.0162	0.0135
N289W	25	0.188	1.68	0.628	0.0135	0.0184
N289G	25.1	0.695	5.16	0.625	0.145	0.0407
N289P	36.6	0.188	3.38	0.625	0.0273	0.0161
I291D	5.11	0.832	3.93	0.633	1.31	0.0639
I291A	11.2	0.291	3.43	0.629	0.0636	0.0289
I291L	6.27	0.19	1.54	0.641	0.0143	0.0135
I291G	21.4	0.819	2.78	1.13	0.417	0.0207
I291P	25.4	0.633	3.93	0.886	1.12	0.0286
A292R	1.68	0.591	7.52	2.74	0.0245	0.0214
A292K	28.6	0.826	3.69	1.33	0.0498	0.0219
A292T	27.7	0.617	4.58	0.625	0.0815	0.0136
A292Q	25.1	0.817	3.84	1.17	0.0135	0.0278
A292V	32.3	0.738	4.02	0.626	0.0746	0.0218
A292I	15.9	0.726	2.97	0.628	0.0356	0.0169
A292L	15.9	0.778	3.86	1.12	0.0392	0.0159
A292M	18.3	0.81	3.16	0.627	0.0135	0.0178
A292G	4.05	0.188	5.13	0.673	0.93	0.0644
A292P	32.9	1.14	3.69	0.625	1	0.0346
L293S	1.68	0.567	3.86	1.45	0.251	0.036
L293T	13.2	0.964	2.88	0.634	0.0358	0.0323
L293I	20.2	0.201	3.35	0.639	0.166	0.0371
L293G	3.77	0.485	2.68	1.14	0.404	0.028
L293P	12.6	0.67	3.76	0.916	1.1	0.0316
A294Y	5.28	0.48	5.09	0.625	0.646	0.0542
R296E	3.91	0.61	2.81	0.625	0.343	0.0384
R296P	12.7	0.795	3.39	0.689	3.69	0.0446
H314I	10.6	1.09	3.61	0.894	0.0796	0.0208
H314L	5.08	1.07	4.49	1.32	0.137	0.0483
K315Y	1.68	1.16	1.61	1.27	0.026	0.0324
T316R	21.9	0.911	5.28	2.68	0.0135	0.0242
T316V	1.68	0.767	2.12	1.12	0.0135	0.0135
T316W	1.68	0.87	1.95	1.79	0.0135	0.0135
T316G	4.93	0.746	3.51	1.1	0.0268	0.0256
A318G	20.2	0.595	3.79	0.669	0.0136	0.0247
T319I	1.68	0.751	3.77	1.95	0.0135	0.0166
N346R	3.88	0.799	4.53	1.61	0.103	0.0332
N346H	1.68	1.08	3.23	2.06	0.0354	0.0135
N346E	1.68	0.82	1.17	0.65	0.0315	0.0237
N346S	7.82	1.05	3.82	1.34	0.0318	0.0227
N346T	10.7	1.06	3.05	0.941	0.0317	0.0135
N346A	8.06	1.35	3.87	2.42	0.0255	0.02
N346V	9.14	1.16	4.67	1.66	0.114	0.0388
N346I	5.1	0.99	2.5	0.625	0.0631	0.0295
N346L	4.63	1.06	3.28	0.725	0.254	0.0462
N346M	1.68	1.17	3.23	1.27	0.0364	0.0152
N346F	1.68	1.47	2.85	1.64	0.133	0.0969
N346Y	1.68	1.43	3.66	3.37	0.243	0.487
N346W	5.04	1.54	3.28	1.74	2.04	0.423
N346C	2.89	0.876	2.79	1.17	0.0293	0.0261
N346G	8.84	1.19	4.05	3.26	0.0307	0.0253
N346P	4.25	1.12	3.02	1.29	0.0138	0.0212
R349L	4.92	0.7	1.31	0.656	0.035	0.0443
R349F	5.24	1.16	2.37	0.775	0.0522	0.0274
R349Y	1.68	1.04	1.77	0.625	0.108	0.0385
R349P	4.8	1.07	2.55	0.625	0.0887	0.0313
WT	8.07	1.2	6.2	1.16	0.0631	0.0344

## Sheet: Fig. 4e-f & Supp. fig. 7
Final OD
WT rep 1		[FEP] (ug/ml)																WT rep 2		[FEP] (ug/ml)
		0.00293332	0.00479998	0.00759994	0.0121332	0.0191996	0.0293324	0.0479977	0.0773273	0.122652	0.197295	0.311903	0.495754	0.78871	1.25708	2.00132				0.00293332	0.00479998	0.00759994	0.0121332	0.0191996	0.0293324	0.0479977	0.0773273	0.122652	0.197295	0.311903	0.495754	0.78871	1.25708	2.00132
[AVI] (ug/ml)	0.00506664	0.73	0.715	0.834	0.68	0.21	0.311	0.043	0.049	0.044	0.046	0.049	0.047	0.043	0.043	0.038		[AVI] (ug/ml)	0.00506664	0.793	0.786	0.864	0.792	0.667	0.051	0.05	0.058	0.059	0.059	0.062	0.063	0.057	0.052	0.04
	0.0099999	0.73	0.712	0.677	0.67	0.57	0.042	0.044	0.043	0.044	0.045	0.048	0.051	0.041	0.043	0.038			0.0099999	0.785	0.791	0.833	0.803	0.742	0.722	0.051	0.053	0.058	0.059	0.065	0.063	0.054	0.052	0.038
	0.0198663	0.736	0.731	0.854	0.751	0.603	0.046	0.049	0.044	0.044	0.043	0.048	0.047	0.041	0.049	0.041			0.0198663	0.788	0.868	0.759	0.802	0.112	0.674	0.054	0.055	0.058	0.059	0.062	0.064	0.055	0.049	0.043
	0.0399984	0.723	0.705	0.9	0.766	0.12	0.371	0.043	0.044	0.044	0.049	0.052	0.044	0.046	0.042	0.04			0.0399984	0.756	0.774	0.742	0.819	0.261	0.708	0.05	0.055	0.058	0.064	0.065	0.058	0.059	0.051	0.04
	0.0799937	0.684	0.707	0.945	0.7	0.526	0.447	0.048	0.043	0.044	0.049	0.047	0.045	0.042	0.037	0.038			0.0799937	0.771	0.767	0.896	0.829	0.51	0.706	0.055	0.053	0.059	0.064	0.063	0.06	0.054	0.047	0.039
	0.157308	0.817	1.033	0.889	0.618	0.056	0.051	0.046	0.046	0.05	0.049	0.046	0.044	0.042	0.04	0.038			0.157308	0.781	0.772	0.73	0.8	0.669	0.737	0.05	0.054	0.06	0.063	0.06	0.059	0.056	0.049	0.039
	0.314567	0.834	0.916	0.821	0.577	0.154	0.586	0.047	0.05	0.046	0.05	0.046	0.05	0.043	0.045	0.039			0.314567	0.787	0.764	0.728	0.714	0.516	0.656	0.052	0.057	0.063	0.064	0.06	0.058	0.054	0.052	0.039
	0.628937	0.78	0.92	0.57	0.299	0.072	0.287	0.043	0.047	0.045	0.051	0.048	0.049	0.043	0.052	0.039			0.628937	0.739	0.766	0.661	0.283	0.674	0.651	0.05	0.054	0.055	0.059	0.061	0.064	0.054	0.046	0.039
	1.25709	0.758	0.779	0.95	0.604	0.538	0.392	0.039	0.042	0.049	0.046	0.049	0.042	0.042	0.043	0.041			1.25709	0.787	0.706	0.805	0.338	0.693	0.633	0.04	0.047	0.053	0.059	0.057	0.053	0.049	0.046	0.041
	2.50571	0.519	0.729	0.837	0.205	0.498	0.116	0.041	0.04	0.04	0.039	0.04	0.04	0.038	0.039	0.039			2.50571	0.717	0.684	0.661	0.273	0.649	0.143	0.043	0.04	0.044	0.045	0.043	0.045	0.043	0.04	0.039
	4.99888	0.886	0.942	0.27	0.074	0.088	0.053	0.041	0.038	0.044	0.041	0.038	0.041	0.042	0.041	0.042			4.99888	0.56	0.532	0.424	0.194	0.071	0.045	0.041	0.038	0.045	0.04	0.039	0.04	0.044	0.044	0.038
N346W rep 1		[FEP] (ug/ml)																N346W rep 2		[FEP] (ug/ml)
		0.00293332	0.00479998	0.00759994	0.0121332	0.0191996	0.0293324	0.0479977	0.0773273	0.122652	0.197295	0.311903	0.495754	0.78871	1.25708	2.00132				0.00293332	0.00479998	0.00759994	0.0121332	0.0191996	0.0293324	0.0479977	0.0773273	0.122652	0.197295	0.311903	0.495754	0.78871	1.25708	2.00132
[AVI] (ug/ml)	0.00506664	0.713	0.737	0.695	0.71	0.724	0.705	0.696	0.648	0.571	0.555	0.465	0.479	0.05	0.049	0.04		[AVI] (ug/ml)	0.00506664	0.752	0.726	0.735	0.705	0.756	0.704	0.752	0.643	0.607	0.639	0.536	0.261	0.142	0.215	0.046
	0.0099999	0.727	0.718	0.695	0.723	0.735	0.718	0.717	0.638	0.621	0.545	0.546	0.494	0.048	0.048	0.04			0.0099999	0.739	0.726	0.678	0.687	0.709	0.74	0.745	0.636	0.637	0.584	0.494	0.153	0.063	0.049	0.04
	0.0198663	0.732	0.715	0.724	0.738	0.718	0.697	0.68	0.647	0.587	0.524	0.287	0.294	0.254	0.045	0.043			0.0198663	0.744	0.725	0.754	0.755	0.75	0.686	0.678	0.635	0.629	0.597	0.505	0.577	0.051	0.047	0.045
	0.0399984	0.716	0.679	0.717	0.719	0.7	0.708	0.679	0.64	0.564	0.486	0.165	0.053	0.053	0.048	0.041			0.0399984	0.733	0.732	0.731	0.749	0.722	0.708	0.721	0.672	0.58	0.586	0.533	0.134	0.074	0.048	0.04
	0.0799937	0.694	0.692	0.697	0.742	0.692	0.711	0.686	0.601	0.551	0.502	0.116	0.052	0.048	0.046	0.04			0.0799937	0.704	0.733	0.699	0.765	0.694	0.688	0.675	0.628	0.578	0.558	0.44	0.051	0.123	0.044	0.041
	0.157308	0.705	0.678	0.675	0.692	0.684	0.769	0.653	0.657	0.52	0.44	0.065	0.06	0.051	0.048	0.042			0.157308	0.738	0.721	0.736	0.733	0.734	0.744	0.736	0.646	0.67	0.608	0.331	0.065	0.432	0.056	0.044
	0.314567	0.807	0.723	0.682	0.721	0.69	0.743	0.686	0.602	0.388	0.317	0.053	0.052	0.05	0.052	0.042			0.314567	0.751	0.73	0.726	0.697	0.725	0.722	0.683	0.646	0.575	0.514	0.06	0.06	0.058	0.064	0.043
	0.628937	0.847	1.107	0.737	0.818	0.871	0.874	0.663	0.525	0.39	0.374	0.055	0.057	0.05	0.045	0.042			0.628937	0.742	0.753	0.714	0.726	0.729	0.75	0.637	0.631	0.048	0.543	0.063	0.068	0.055	0.049	0.042
	1.25709	0.829	0.666	0.735	0.903	0.694	0.703	0.411	0.046	0.333	0.127	0.053	0.048	0.047	0.047	0.042			1.25709	0.784	0.688	0.673	0.83	0.647	0.624	0.468	0.623	0.048	0.516	0.08	0.054	0.058	0.053	0.044
	2.50571	0.692	0.595	0.578	0.784	0.653	0.572	0.045	0.04	0.041	0.042	0.043	0.042	0.041	0.041	0.04			2.50571	0.707	0.629	0.682	0.679	0.607	0.686	0.508	0.417	0.043	0.044	0.045	0.049	0.044	0.042	0.037
	4.99888	0.619	0.724	0.702	0.563	0.38	0.179	0.049	0.04	0.043	0.04	0.04	0.04	0.045	0.045	0.039			4.99888	0.508	0.498	0.639	0.649	0.49	0.202	0.049	0.04	0.044	0.043	0.041	0.041	0.044	0.046	0.038
WT rep 1		[ATM] (ug/ml)																WT rep 2		[ATM] (ug/ml)
		0.103198	0.159996	0.223991	0.35198	0.527954	0.783898	1.16777	1.75948	2.63884	3.9494	5.93014	8.89879	13.3303	19.9971	29.9933				0.103198	0.159996	0.223991	0.35198	0.527954	0.783898	1.16777	1.75948	2.63884	3.9494	5.93014	8.89879	13.3303	19.9971	29.9933
[AVI] (ug/ml)	0.00506664	0.639	0.689	0.7	0.661	0.693	0.67	0.69	0.707	0.076	0.068	0.072	0.07	0.063	0.074	0.068		[AVI] (ug/ml)	0.00506664	0.749	0.675	0.693	0.373	0.522	0.525	0.06	0.319	0.055	0.05	0.048	0.051	0.052	0.052	0.049
	0.0099999	0.656	0.641	0.741	0.675	0.681	0.077	0.639	0.065	0.071	0.061	0.061	0.065	0.067	0.07	0.063			0.0099999	0.706	0.638	0.658	0.476	0.382	0.399	0.053	0.049	0.052	0.05	0.049	0.049	0.054	0.051	0.048
	0.0198663	0.642	0.641	0.659	0.639	0.678	0.664	0.718	0.066	0.069	0.066	0.072	0.064	0.061	0.064	0.07			0.0198663	0.688	0.647	0.613	0.478	0.142	0.053	0.052	0.057	0.053	0.057	0.051	0.048	0.048	0.05	0.051
	0.0399984	0.635	0.692	0.681	0.692	0.713	0.668	0.061	0.068	0.065	0.074	0.069	0.07	0.06	0.061	0.061			0.0399984	0.67	0.611	0.408	0.114	0.397	0.242	0.199	0.052	0.049	0.053	0.054	0.049	0.046	0.053	0.046
	0.0799937	0.647	0.666	0.673	0.43	0.692	0.071	0.07	0.07	0.073	0.066	0.069	0.07	0.068	0.064	0.072			0.0799937	0.617	0.53	0.226	0.314	0.049	0.053	0.057	0.052	0.056	0.049	0.051	0.048	0.055	0.048	0.049
	0.157308	0.658	0.699	0.69	0.702	0.563	0.062	0.06	0.064	0.064	0.063	0.064	0.059	0.061	0.059	0.057			0.157308	0.743	0.584	0.597	0.08	0.047	0.047	0.181	0.048	0.052	0.054	0.05	0.047	0.047	0.046	0.046
	0.314567	0.698	0.715	0.057	0.734	0.064	0.066	0.064	0.059	0.062	0.059	0.061	0.058	0.061	0.057	0.054			0.314567	0.593	0.616	0.514	0.046	0.563	0.052	0.05	0.046	0.05	0.046	0.047	0.045	0.052	0.046	0.044
	0.628937	0.665	0.49	0.68	0.061	0.065	0.068	0.064	0.062	0.058	0.062	0.057	0.056	0.059	0.056	0.057			0.628937	0.546	0.555	0.045	0.047	0.051	0.053	0.056	0.252	0.048	0.049	0.05	0.043	0.046	0.049	0.041
	1.25709	0.552	0.054	0.547	0.28	0.061	0.056	0.055	0.056	0.183	0.057	0.06	0.051	0.051	0.052	0.047			1.25709	0.394	0.108	0.045	0.078	0.048	0.044	0.043	0.043	0.077	0.046	0.046	0.102	0.041	0.045	0.04
	2.50571	0.173	0.617	0.144	0.05	0.049	0.05	0.049	0.053	0.048	0.049	0.046	0.044	0.045	0.046	0.043			2.50571	0.04	0.039	0.043	0.044	0.042	0.043	0.044	0.043	0.044	0.043	0.044	0.039	0.041	0.038	0.038
	4.99888	0.042	0.04	0.04	0.043	0.042	0.04	0.042	0.051	0.042	0.043	0.038	0.042	0.039	0.041	0.037			4.99888	0.042	0.039	0.04	0.043	0.042	0.039	0.052	0.277	0.044	0.042	0.037	0.042	0.038	0.041	0.338
Y150A rep 1		[ATM] (ug/ml)																Y150A rep 2		[ATM] (ug/ml)
		0.103198	0.159996	0.223991	0.35198	0.527954	0.783898	1.16777	1.75948	2.63884	3.9494	5.93014	8.89879	13.3303	19.9971	29.9933				0.103198	0.159996	0.223991	0.35198	0.527954	0.783898	1.16777	1.75948	2.63884	3.9494	5.93014	8.89879	13.3303	19.9971	29.9933
[AVI] (ug/ml)	0.00506664	0.695	0.715	0.686	0.69	0.696	0.701	0.708	0.656	0.636	0.593	0.59	0.049	0.052	0.053	0.05		[AVI] (ug/ml)	0.00506664	0.662	0.69	0.682	0.625	0.685	0.669	0.749	0.686	0.754	0.705	0.699	0.068	0.506	0.063	0.067
	0.0099999	0.688	0.665	0.69	0.682	0.69	0.683	0.702	0.631	0.644	0.599	0.051	0.072	0.055	0.051	0.047			0.0099999	0.687	0.672	0.673	0.675	0.691	0.664	0.629	0.703	0.718	0.71	0.599	0.072	0.066	0.07	0.061
	0.0198663	0.713	0.697	0.672	0.712	0.664	0.68	0.661	0.701	0.64	0.577	0.052	0.515	0.049	0.05	0.052			0.0198663	0.662	0.653	0.667	0.663	0.668	0.673	0.681	0.702	0.72	0.684	0.588	0.665	0.071	0.075	0.071
	0.0399984	0.706	0.656	0.692	0.691	0.67	0.718	0.644	0.645	0.62	0.575	0.417	0.048	0.049	0.048	0.05			0.0399984	0.626	0.661	0.679	0.696	0.665	0.666	0.681	0.683	0.756	0.751	0.699	0.689	0.071	0.061	0.076
	0.0799937	0.719	0.685	0.712	0.718	0.674	0.718	0.679	0.643	0.621	0.592	0.486	0.052	0.054	0.049	0.05			0.0799937	0.67	0.674	0.664	0.678	0.671	0.655	0.673	0.681	0.73	0.742	0.696	0.785	0.076	0.059	0.072
	0.157308	0.803	0.812	0.811	0.789	0.753	0.758	0.868	0.748	0.797	0.758	0.678	0.703	0.068	0.063	0.063			0.157308	0.701	0.71	0.657	0.703	0.671	0.76	0.773	0.702	0.654	0.536	0.496	0.326	0.052	0.052	0.051
	0.314567	0.777	0.768	0.815	0.766	0.778	0.726	0.795	0.745	0.771	0.685	0.712	0.707	0.066	0.065	0.059			0.314567	0.712	0.742	0.73	0.761	0.749	0.754	0.863	0.645	0.594	0.547	0.515	0.061	0.06	0.059	0.048
	0.628937	0.757	0.733	0.679	0.756	0.746	0.713	0.749	0.719	0.752	0.729	0.578	0.696	0.064	0.056	0.055			0.628937	0.69	0.72	0.791	0.686	0.739	0.806	0.758	0.73	0.415	0.509	0.052	0.052	0.055	0.053	0.05
	1.25709	0.748	0.643	0.78	0.693	0.739	0.839	0.725	0.654	0.698	0.705	0.673	0.058	0.057	0.059	0.052			1.25709	0.709	0.693	0.86	0.706	0.729	0.955	0.749	0.623	0.685	0.565	0.331	0.049	0.044	0.049	0.042
	2.50571	0.649	0.567	0.612	0.772	0.808	0.616	0.665	0.651	0.709	0.688	0.642	0.048	0.048	0.044	0.044			2.50571	0.668	0.681	0.87	0.736	0.696	0.73	0.705	0.573	0.538	0.159	0.22	0.034	0.039	0.04	0.035
	4.99888	0.578	0.595	0.563	0.56	0.584	0.544	0.574	0.645	0.476	0.049	0.041	0.044	0.038	0.043	0.048			4.99888	0.725	0.705	0.671	0.659	0.502	0.508	0.562	0.289	0.05	0.042	0.037	0.042	0.041	0.042	0.03

## Sheet: Fig. 4g
Inhibitory concentration, η (ug/ml)		Culture
		WT	MAGE	WT|AVI	MAGE|AVI
AB	OXA	320.159	1066.04	316.048	329.994
	CFZ	205.038	665.898	2.18385	39.4757
	PEN	1465.06	2522.94	364.4	650.144
	FOX	149.644	449.557	18.8594	22.5705
	CAZ	2.00752	7.43677	0.107217	2.42432

## Sheet: Supp. fig 2
Initial mutant frequency		Position
		G63	S64	K67	L119	D123	F170	I189	N190	V191	Y199	V211	S212	P213	G214	A215	L216	D217	A218	E219	A220	Y221	G222	K224	E272	S287	D288	N289	I291	A292	M293	A294	R296	H314	K315	T316	G317	A318	T319	N346	R349
Substitution to amino-acid	R	4.79245e-05	0.000123564	9.01319e-05	0.000133152	0.00011348	7.97231e-05	9.0636e-05	4.81959e-05	5.18614e-05	0.000139208	7.304e-05	0.000145914	5.97122e-05	4.37104e-05	0.000106762	9.00932e-05	4.21583e-05	0.00010779	6.93888e-05	0.000104612	4.85131e-05	4.85131e-05	9.57047e-05	0.000175795	9.19438e-05	0.000105991	0.000149837	8.11796e-05	6.44634e-05	5.48228e-05	0.000100359	0	7.6501e-05	6.62165e-05	8.61846e-05	2.4811e-05	0.000106739	0.00012958	0.000138819	0
	H	2.75655e-05	8.73487e-05	3.09722e-05	3.30766e-05	1.25171e-05	2.49568e-05	1.47406e-05	0	2.99443e-05	1.33418e-05	4.54727e-05	7.43346e-05	3.13821e-05	7.12059e-05	7.34819e-05	6.52271e-05	5.61148e-06	4.94096e-05	3.49154e-05	5.11425e-05	0	1.45967e-05	3.66242e-05	4.66412e-05	8.74086e-05	1.2958e-05	2.87282e-05	2.25067e-05	5.18322e-05	4.55806e-05	8.00884e-05	2.08114e-05	0	1.18427e-05	6.40134e-05	3.25815e-05	7.19849e-05	5.51218e-05	1.16825e-05	0.000135318
	K	6.25589e-05	6.57427e-05	0	6.23655e-05	5.89625e-05	7.6737e-05	4.14388e-05	0	1.19424e-05	4.92735e-05	2.40979e-05	3.37849e-05	3.2294e-05	5.12467e-05	3.26661e-05	1.16385e-05	1.38778e-05	7.9371e-05	2.51698e-05	7.39271e-05	2.77555e-05	3.83841e-05	0	2.98333e-05	7.53065e-05	4.01332e-05	0	3.32443e-05	3.64125e-05	4.82883e-05	2.13443e-05	9.64156e-05	5.63139e-06	0	5.63139e-06	7.32665e-06	6.21131e-05	5.48228e-05	0	4.57907e-05
	D	1.2049e-05	8.80944e-05	2.19154e-05	3.2294e-05	0	0	3.2873e-05	1.09577e-05	5.65016e-06	0	2.19154e-05	5.28849e-05	3.30766e-05	4.34881e-05	2.91933e-05	0.00011105	0	1.13682e-05	0	5.61148e-06	1.13682e-05	0	3.26136e-05	0	7.6501e-05	0	1.63588e-05	1.65688e-05	1.35482e-05	3.99082e-05	1.65688e-05	2.44222e-05	0	1.65688e-05	1.16825e-05	0	1.48735e-05	2.64428e-05	6.05107e-06	9.74973e-05
	E	1.27289e-05	3.97547e-05	5.71801e-06	2.51698e-05	0	6.2491e-05	5.79263e-05	2.39622e-05	0	3.2294e-05	1.13682e-05	1.91658e-05	4.18308e-05	1.12616e-05	5.61148e-06	1.47406e-05	0	1.38778e-05	0	1.2049e-05	1.19424e-05	7.01085e-06	1.6941e-05	0	8.78976e-05	0	5.7033e-05	4.06788e-05	4.51606e-06	1.48735e-05	2.11343e-05	0.000102525	4.51606e-06	0	0	1.2958e-05	4.51606e-06	6.72239e-05	2.56503e-05	4.22685e-05
	S	7.75369e-05	0	9.09454e-05	7.91872e-05	0.00011845	4.579e-05	0.000107082	5.57184e-05	3.59434e-05	5.09155e-05	9.41463e-05	0	8.12275e-05	7.33792e-05	9.44469e-05	0.000107582	4.92875e-05	7.71787e-05	0.000119119	4.49408e-05	3.36945e-05	6.27642e-05	0.000113295	0.000276374	0	8.9693e-05	0.000133777	6.79188e-05	9.96951e-05	0.000100613	0.000114927	0.000132272	6.63838e-05	6.0919e-05	0	5.19416e-05	9.12732e-05	4.04642e-05	9.41417e-05	0.000163693
	T	7.58015e-05	6.59628e-05	4.44194e-05	0.000119013	0.000109795	9.5836e-05	4.85131e-05	4.34785e-05	7.04939e-05	0.000117889	7.28562e-05	5.92248e-05	9.57433e-05	7.05176e-05	4.379e-05	9.25685e-05	6.00959e-05	0.000104537	6.82769e-05	4.3676e-05	3.97547e-05	4.38307e-05	2.91933e-05	0.000132433	0.000114295	0.000149108	3.64125e-05	2.08748e-05	2.33649e-05	7.21629e-05	9.44292e-05	0.000152673	6.03328e-05	2.72822e-05	0	3.36643e-05	4.06788e-05	0	7.2825e-05	9.80852e-05
	N	3.24686e-05	9.95304e-05	0	7.09352e-05	5.65016e-06	1.89527e-05	2.49568e-05	0	4.30467e-05	1.19424e-05	7.01085e-06	4.909e-05	4.50466e-05	4.15935e-05	6.03129e-05	0.000129176	0	3.61469e-05	4.02229e-05	3.59434e-05	0	1.23184e-05	0	0.000114162	2.61363e-05	4.51606e-06	0	6.05107e-06	5.48228e-05	4.22685e-05	6.96448e-05	3.17677e-05	1.01475e-05	0	0.000123194	3.15475e-05	8.16686e-05	4.05085e-05	0	8.46044e-05
	Q	5.62942e-05	6.04352e-05	1.19811e-05	2.40979e-05	4.17772e-05	4.60613e-05	6.61796e-05	6.33096e-06	1.09577e-05	2.2562e-05	3.04289e-05	3.49154e-05	1.47406e-05	3.2294e-05	3.66896e-05	3.24686e-05	2.24704e-05	6.27642e-05	0	6.55558e-05	1.10255e-05	3.27267e-05	0	2.39793e-05	0.000139384	3.50474e-05	8.9011e-05	5.45615e-05	2.61363e-05	1.05671e-05	2.27903e-05	5.79818e-05	0	5.63139e-06	4.04642e-05	3.77056e-05	3.48224e-05	0.000110099	5.92136e-05	3.31083e-05
	A	3.39885e-05	5.60577e-05	5.49335e-05	4.41021e-05	5.50344e-05	4.50466e-05	7.34819e-05	5.19516e-05	3.2757e-05	8.91522e-05	2.50341e-05	4.5318e-05	9.57433e-05	3.7867e-05	0	6.86426e-05	3.30766e-05	0	3.24686e-05	0	3.30766e-05	1.47406e-05	6.82355e-05	8.09285e-05	0.000151096	3.31083e-05	0.000116173	3.31083e-05	0	4.74598e-05	0	0.00012517	7.21629e-05	4.06788e-05	9.24214e-06	4.51606e-06	0	3.36643e-05	0.000133719	0.000117009
	V	2.1838e-05	8.43929e-05	4.50466e-05	3.37849e-05	4.32014e-05	5.71801e-06	1.2661e-05	6.34999e-05	0	4.54245e-05	0	4.65539e-05	4.99136e-05	2.32769e-05	0	2.39622e-05	1.0919e-05	3.13821e-05	3.241e-05	1.13682e-05	1.66078e-05	5.65016e-06	4.70363e-05	4.04538e-05	0.000139828	3.31083e-05	7.2825e-05	2.33649e-05	3.04424e-05	0	3.716e-05	8.80906e-05	3.27175e-05	4.04642e-05	2.73064e-05	0	1.66182e-05	9.32825e-05	0.000119429	0.000105142
	I	1.13682e-05	6.61796e-05	2.66836e-05	3.09722e-05	4.60613e-05	0	0	2.77555e-05	7.01085e-06	0.000103184	0	9.00932e-05	5.45714e-05	6.33051e-05	9.88789e-05	3.69551e-05	2.66836e-05	6.04352e-05	5.96982e-05	6.93888e-05	2.19154e-05	4.00254e-05	2.39622e-05	0.000119124	5.8517e-05	4.00442e-05	5.23612e-05	0	3.65485e-05	9.03212e-06	5.23612e-05	6.99511e-05	9.93248e-05	0	0	0	9.19438e-05	3.12221e-05	3.64125e-05	3.31083e-05
	L	7.86248e-05	0.0001247	5.71689e-05	0	0.000141947	1.31979e-05	6.02065e-05	4.36332e-05	2.03917e-05	0.000109044	5.19516e-05	7.18867e-05	4.77698e-05	0.000107044	0.000159708	0	3.86656e-05	0.000168073	7.10536e-05	0.000112588	5.33672e-05	4.65539e-05	9.99274e-05	5.9562e-05	0.00023134	7.08999e-05	0.00014369	3.50474e-05	8.09076e-05	1.01475e-05	9.93248e-05	8.66452e-05	3.20742e-05	3.98286e-05	2.67554e-05	2.9191e-05	0.000119333	6.13997e-05	0.000123945	0.00014565
	M	1.76313e-05	0	0	0	2.94812e-05	5.30752e-06	0	0	5.65016e-06	2.32769e-05	0	0	1.13295e-05	0	0	1.6941e-05	1.13295e-05	1.83448e-05	1.76259e-05	1.79694e-05	0	1.47406e-05	0	0.000171391	0.000119333	4.55806e-05	5.7573e-05	4.51606e-06	3.77603e-05	0	9.70197e-05	6.47902e-05	2.56503e-05	5.19307e-05	9.03212e-06	0	0	5.74636e-05	6.74688e-05	0.000116173
	F	5.65016e-06	1.13295e-05	1.13295e-05	0	1.83112e-05	0	1.21744e-05	0	1.75539e-05	1.09577e-05	5.30752e-06	3.59434e-05	1.25849e-05	3.20367e-05	4.22626e-05	0	1.84469e-05	3.241e-05	3.89036e-05	1.82338e-05	0	5.65016e-06	3.59434e-05	8.46044e-05	0	3.17014e-05	2.73954e-05	0	1.80642e-05	1.50832e-05	5.01369e-05	4.01332e-05	1.18427e-05	4.26886e-05	2.11343e-05	1.94288e-05	4.51059e-05	2.56503e-05	3.36643e-05	5.22353e-05
	Y	1.12616e-05	3.01757e-05	3.58273e-05	3.06843e-05	1.34478e-05	0	1.7767e-05	0	1.76259e-05	0	1.34478e-05	2.00648e-05	4.07834e-05	5.40052e-05	6.00959e-05	3.94351e-05	1.19811e-05	1.80899e-05	4.22743e-05	2.46367e-05	0	1.2661e-05	2.91933e-05	4.04642e-05	6.3624e-05	0	1.65688e-05	1.82743e-05	3.99082e-05	4.67299e-05	9.05912e-05	7.32665e-06	0	1.66182e-05	4.07335e-05	2.44222e-05	8.27017e-05	2.75164e-05	3.48224e-05	0.000151977
	W	5.30752e-06	0	1.82338e-05	0	2.81735e-05	0	1.90301e-05	1.12616e-05	0	5.65016e-06	1.12616e-05	0	1.27289e-05	0	0	0	0	1.40607e-05	0	1.76259e-05	0	0	0	1.82743e-05	4.05085e-05	1.37582e-05	1.33777e-05	2.72822e-05	1.50832e-05	0	1.18427e-05	1.16825e-05	0	9.24214e-06	0	0	0	1.94288e-05	4.90763e-05	2.07044e-05
	C	1.0919e-05	1.7767e-05	5.91699e-05	1.31979e-05	1.33418e-05	5.30752e-06	2.66836e-05	0	5.65016e-06	5.65016e-06	5.30752e-06	1.76259e-05	2.1838e-05	2.96124e-05	2.19154e-05	1.45967e-05	5.65016e-06	2.54577e-05	5.35197e-05	1.25171e-05	0	0	2.63957e-05	8.78976e-05	4.51606e-06	0	1.65688e-05	0	2.97471e-05	4.04642e-05	5.19416e-05	1.81532e-05	0	1.91694e-05	5.63139e-06	0	5.9562e-05	2.44222e-05	2.59263e-05	3.31376e-05
	G	0	8.38679e-05	8.24928e-05	4.94096e-05	5.18614e-05	3.77547e-05	2.51698e-05	3.59434e-05	1.76259e-05	4.22626e-05	1.10255e-05	6.27642e-05	5.47884e-05	0	2.54577e-05	3.7211e-05	5.30752e-06	2.1838e-05	4.02229e-05	1.76259e-05	1.6946e-05	0	3.41045e-05	4.84243e-05	5.22353e-05	1.73139e-05	8.27017e-05	4.04642e-05	1.63588e-05	5.8517e-05	4.05085e-05	5.80865e-05	2.45354e-05	2.71704e-05	2.64428e-05	0	4.60852e-05	8.78976e-05	9.41417e-05	5.0252e-05
	P	9.54546e-05	9.482e-05	0.000123749	0.0001133	0.000103882	0.000153947	0.000118781	6.39727e-05	5.61008e-05	0.000131767	0.00012364	8.67768e-05	0	0.000125148	0.000118781	0.000147255	7.32201e-05	0.000106055	7.304e-05	7.75892e-05	4.3676e-05	5.47015e-05	0.000168925	0.000194039	0.000304823	9.39487e-05	0.000172635	3.64125e-05	2.82117e-05	5.28357e-05	5.80865e-05	4.58796e-05	6.63838e-05	7.6951e-05	3.66375e-05	9.54098e-05	9.12619e-05	5.7033e-05	0.000243374	0.000238667
	*	9.92519e-05	4.579e-05	1.80899e-05	1.6333e-05	0.000120221	1.25171e-05	0.000126178	3.58273e-05	1.27289e-05	5.30752e-06	5.28777e-05	2.94812e-05	5.48441e-05	4.41021e-05	7.12059e-05	5.65016e-06	2.40979e-05	0.00010496	5.61148e-06	7.13963e-05	0	5.95091e-05	4.39046e-05	4.04642e-05	0.000216489	4.51059e-05	9.13713e-05	7.55482e-05	4.51606e-06	8.33796e-05	2.33649e-05	0.000151096	2.98333e-05	1.57788e-05	5.63139e-06	1.21021e-05	5.45644e-05	0.000128297	8.09285e-05	3.66375e-05

## Sheet: Supp. fig. 3b
OD_Res^0
[PIP] (ug/ml)	OD_th=0.1	OD_th=0.2
0.399998	0.0028162	0.0023289
0.586663	0.00283919	0.00202745
0.866659	0.00276532	0.00290144
1.26665	0.00299664	0.002616
1.8533	0.00296739	0.00275712
2.66659	0.00295019	0.00258704
3.99984	0.00304453	0.00257305
5.86632	0.00289046	0.00288561
8.5326	0.00249643	0.00257722
12.5317	0.000962986	0.00118183
18.6632	0.000112396	0.000212035
27.1926	6.74553e-06	1.70967e-05
39.984	1.30464e-06	1.46099e-06
58.6322	2.45001e-07	2.86422e-07
86.0592	2.11047e-08	3.6771e-08
126.506	1.7379e-10	3.97133e-09
0.399998	0.0021224	0.00176796
0.586663	0.00213447	0.00112324
0.866659	0.00216179	0.0021344
1.26665	0.00224671	0.00191063
1.8533	0.00242749	0.00211795
2.66659	0.00237166	0.00203781
3.99984	0.00277167	0.00197126
5.86632	0.00227654	0.00223951
8.5326	0.00194097	0.00175095
12.5317	0.000660914	0.000868746
18.6632	8.68464e-05	0.000165597
27.1926	5.40343e-06	1.34389e-05
39.984	1.09769e-06	1.18564e-06
58.6322	2.07167e-07	2.41564e-07
86.0592	1.52137e-08	3.07208e-08
126.506	1.20682e-10	2.88195e-09

## Sheet: Supp. fig 4
Area under the OD curve		Culture
		WT_1	WT_2	MAGE_1	MAGE_2	WT|AVI_1	WT|AVI_2	MAGE|AVI_1	MAGE|AVI_2
[MER] (ug/ml)	0.0199996	12.2782	4.50905	11.4986	12.1269	2.8902	4.09785	3.97515	7.5151
	0.0293325	1.76155	4.5581	8.3288	7.1213	0.69765	3.5493	6.0146	3.9379
	0.0426648	0.3902	0.5435	7.7058	7.8962	0.25785	0.40075	6.2416	5.259
	0.0613295	0.68655	0.18015	8.33005	7.76455	0.18545	0.19695	0.31765	2.75785
	0.0906584	0.13955	0.18865	6.0339	7.7514	0.1236	0.11085	0.48485	4.016
	0.133316	0.106	0.05555	0.1886	0.9362	0.1588	0.09175	0.08255	0.11815
	0.194629	0.0634	0.02945	0.0591	0.0829	0.0114	0.0378	0.0338	0.023
	0.282587	0.044	0.0069	0.0265	0.12525	0.01385	0.0627	0.02625	0.0193
	0.413163	0.01735	0.0079	0.024	0.00655	0.00595	0.00585	0.0072	0.0031
	0.602304	0.0028	0.03595	0.0225	0.0122	0.0033	0.00285	0.03815	0.00485
	0.879226	0.00165	0.00345	0.08335	0.00175	0.0002	0	0.00975	0.00055
	1.28634	0.0018	0.0017	0.0273	0.00255	0.00085	0.00585	0.0011	0.00885
	1.87647	0.00575	0.0019	0.0012	0.01225	0.0059	0.00015	0.00355	0.00095
	2.73914	0.0003	0.00135	0.0147	0.0004	0.00545	0.0012	0.00135	0
	3.99994	0.0028	0.00145	0.0021	0.00025	0	0.00055	0.00615	0.0115

## Sheet: Supp. fig. 5
Final OD		Sequencing pool 1				Sequencing pool 2
		MAGE_1	MAGE_2	MAGE|AVI_1	MAGE|AVI_2	MAGE_1	MAGE_2	MAGE|AVI_1	MAGE|AVI_2
[PIP] (ug/ml)	500	0.049	0.051	0.048	0.046	0.052	0.054	0.047	0.047
	322.581	0.047	0.048	0.045	0.043	0.046	0.049	0.046	0.05
	208.117	0.047	0.048	0.046	0.045	0.05	0.047	0.045	0.046
	134.269	0.085	0.049	0.046	0.047	0.442	0.116	0.048	0.047
	86.625	0.454	0.148	0.046	0.045	0.482	0.448	0.046	0.046
	55.8871	0.5	0.471	0.047	0.049	0.509	0.495	0.051	0.05
	36.0562	0.503	0.501	0.047	0.047	0.504	0.507	0.049	0.048
	23.2621	0.499	0.498	0.11	0.053	0.509	0.511	0.045	0.044
	15.0078	0.505	0.514	0.328	0.195	0.521	0.521	0.045	0.05
	9.68244	0.51	0.52	0.502	0.565	0.528	0.531	0.052	0.041
	6.24673	0.506	0.531	0.511	0.54	0.505	0.523	0.326	0.126
	4.03015	0.493	0.522	0.523	0.549	0.499	0.532	0.501	0.447
	2.6001	0.496	0.512	0.518	0.521	0.505	0.523	0.498	0.529
	1.67748	0.506	0.526	0.502	0.534	0.517	0.536	0.556	0.51
	1.08225	0.501	0.528	0.498	0.585	0.503	0.518	0.543	0.496
	0.698224	0.499	0.521	0.532	0.621	0.494	0.511	0.495	0.499
[ATM] (ug/ml)	50	0.331	0.241	0.245	0.213	0.063	0.052	0.047	0.049
	32.2581	0.47	0.346	0.335	0.251	0.276	0.214	0.051	0.045
	20.8117	0.584	0.525	0.512	0.436	0.316	0.251	0.046	0.045
	13.4269	0.519	0.599	0.443	0.551	0.516	0.554	0.081	0.05
	8.6625	0.523	0.572	0.487	0.615	0.572	0.581	0.152	0.088
	5.58871	0.553	0.633	0.508	0.619	0.551	0.621	0.436	0.348
	3.60562	0.527	0.575	0.531	0.542	0.543	0.539	0.538	0.473
	2.32621	0.504	0.55	0.504	0.523	0.522	0.517	0.539	0.512
	1.50078	0.509	0.571	0.545	0.538	0.507	0.569	0.575	0.561
	0.968244	0.5	0.561	0.514	0.529	0.511	0.534	0.573	0.59
	0.624673	0.51	0.53	0.52	0.545	0.51	0.521	0.511	0.573
	0.403015	0.523	0.527	0.532	0.523	0.515	0.515	0.53	0.557
	0.26001	0.5	0.531	0.511	0.68	0.495	0.509	0.511	0.46
	0.167748	0.505	0.533	0.493	0.511	0.505	0.522	0.481	0.736
	0.108225	0.502	0.527	0.807	0.462	0.497	0.513	0.456	0.448
	0.0698224	0.496	0.516	0.464	0.486	0.492	0.508	0.469	0.499
[FEP] (ug/ml)	6.25	0.382	0.198	0.043	0.045	0.505	0.469	0.043	0.047
	4.03226	0.387	0.223	0.04	0.04	0.514	0.51	0.044	0.042
	2.60146	0.452	0.285	0.044	0.044	0.521	0.547	0.044	0.044
	1.67836	0.492	0.35	0.185	0.058	0.535	0.547	0.073	0.049
	1.08281	0.495	0.472	0.289	0.191	0.521	0.537	0.26	0.139
	0.698589	0.53	0.494	0.359	0.237	0.545	0.544	0.486	0.372
	0.450702	0.522	0.505	0.38	0.263	0.529	0.543	0.491	0.524
	0.290776	0.515	0.511	0.42	0.322	0.52	0.523	0.511	0.488
	0.187597	0.503	0.499	0.537	0.41	0.531	0.535	0.721	0.485
	0.12103	0.51	0.527	0.484	0.557	0.521	0.524	0.485	0.508
	0.0780842	0.513	0.512	0.513	0.504	0.526	0.516	0.507	0.522
	0.0503769	0.501	0.516	0.472	0.51	0.518	0.52	0.534	0.512
	0.0325012	0.514	0.534	0.489	0.509	0.509	0.644	0.518	0.549
	0.0209685	0.487	0.502	0.485	0.45	0.498	0.504	0.512	0.512
	0.0135281	0.493	0.533	0.477	0.515	0.506	0.518	0.506	0.486
	0.0087278	0.501	0.515	0.531	0.513	0.491	0.51	0.498	0.483

## Sheet: Supp. fig. 6
Mutant frequency in Sequencing pool 1
Treatment		PIP										PIP|AVI								ATM								ATM|AVI								FEP												FEP|AVI
Concentration (ug/ml)	0	4.03015	4.03015	9.68244	9.68244	23.2621	23.2621	36.0562	36.0562	55.8871	55.8871	0.450467	0.450467	1.08225	1.08225	2.6001	2.6001	6.24673	6.24673	1.50078	1.50078	3.60562	3.60562	8.6625	8.6625	20.8117	20.8117	1.50078	1.50078	3.60562	3.60562	8.6625	8.6625	20.8117	20.8117	0.0325012	0.0325012	0.0780842	0.0780842	0.187597	0.187597	0.450702	0.450702	1.08281	1.08281	2.60146	2.60146	0.0325012	0.0325012
R148D	0.00127829	0	0	0	0	0	0	0	0	0	0	0.00083091	0.000688942	0	0	0	0	0.00100604	0	0.000475059	0.00434611	0	0	0	0	0	0	0	0	0	0.00050226	0	0	0	0	0.00861394	0.00966608	0.0107143	0.00704777	0.0191317	0.0138107	0	0.00322135	0.00152439	0	0.000662252	0	0.00359712	0.00139958
R148E	0.0024062	0.000453926	0	0	0	0.00043592	0	0	0	0	0.00035868	0.00332364	0.00585601	0	0	0	0	0	0	0.00332542	0.0019755	0.00198708	0.00197433	0	0	0	0	0	0	0	0	0	0	0	0	0.0101801	0.00615114	0.0127551	0.0125294	0.00735835	0.00358056	0	0	0	0	0	0	0	0.00104969
R148T	0.00255658	0	0	0	0	0	0	0	0	0.000480538	0	0	0.0024113	0	0	0.000839983	0	0.00100604	0	0.00142518	0.000395101	0	0.0029615	0.00142653	0	0	0.00109469	0	0	0.000968054	0.00050226	0	0.001554	0	0.000469043	0.0242756	0.0136204	0.0142857	0.00743931	0.013245	0.0153453	0.0104938	0.00782329	0	0.000488759	0	0	0.00719424	0.00489853
R148N	0.00218062	0	0	0	0	0	0	0	0.0008	0	0	0.00457	0.000688942	0	0	0	0	0	0	0.00380048	0.000790202	0.000496771	0	0	0.0011534	0.000535332	0	0	0	0	0.00100452	0	0	0	0	0.0133125	0.0118629	0.0183673	0.0176194	0.000735835	0.00716113	0	0.00138058	0.000762195	0	0	0	0	0.000349895
R148L	0.000751936	0.000453926	0	0	0	0	0	0	0	0	0	0	0	0	0	0	0	0	0	0	0.000790202	0	0	0	0	0	0	0	0	0	0	0	0	0	0	0.00156617	0.000439367	0.00102041	0.00352388	0	0	0.000617284	0.000460193	0.000762195	0	0	0	0	0
R148F	0.000902323	0	0	0	0	0	0	0	0	0	0	0.00083091	0	0	0	0	0	0	0	0.00190024	0.0023706	0.000993542	0	0	0	0	0	0	0	0	0	0	0	0	0	0.00234926	0.00571178	0.00612245	0.00352388	0.000735835	0.00358056	0.000617284	0	0	0	0	0	0	0.00139958
R148W	0.00556433	0.00363141	0.00524828	0	0	0	0	0	0.0008	0.000480538	0	0.00540091	0.000688942	0	0	0.000839983	0.000327332	0	0	0.00475059	0.00474121	0	0.000987167	0	0.00192234	0.00107066	0	0	0.000416493	0.000484027	0.00150678	0	0	0	0	0.036805	0.0281195	0.0382653	0.0422866	0.0632818	0.0659847	0.05	0.0731707	0	0.00244379	0.0013245	0	0.0215827	0.0269419
R148P	0.0642905	0.0335906	0.0125151	0	0.0010395	0	0.00780336	0.00385675	0.0008	0.00384431	0.0053802	0.0926464	0.089907	0.0213592	0.0106645	0.00461991	0.000654664	0.000503018	0.000354108	0.00807601	0.0165942	0.00496771	0.0088845	0.00380409	0.00576701	0.00214133	0	0.00502723	0.000832986	0.00677638	0.0100452	0	0.00543901	0.00103681	0.00140713	0.412686	0.449912	0.7	0.668363	0.812362	0.783632	0.837654	0.828808	0.887957	0.908602	0.881457	0.945045	0.597636	0.601819
Y150R	0.0736898	0.0921471	0.10214	0.00998004	0.0405405	0	0.00234101	0.000550964	0.0024	0.00961076	0.008967	0.114666	0.0926628	0.141748	0.145611	0.212096	0.213093	0.084004	0.188031	0.144893	0.128408	0.117735	0.124877	0.140751	0.183775	0.0224839	0.0914067	0.199832	0.201999	0.201355	0.185836	0.210259	0.206682	0.032141	0.0239212	0	0.00351494	0.00765306	0.00665623	0.00883002	0.00716113	0.00308642	0.00460193	0.00457317	0.00146628	0.0013245	0.000900901	0.004111	0.0073478
Y150K	0.0440635	0.0603722	0.0484457	0.0339321	0.0446985	0.00174368	0.000780336	0.00385675	0	0.00384431	0.0053802	0.0623182	0.0585601	0.0640777	0.0959803	0.155817	0.149264	0.672535	0.476629	0.0783848	0.066772	0.0919026	0.100691	0.135521	0.131872	0.0337259	0.0645868	0.146628	0.147439	0.17183	0.175791	0.14695	0.181818	0.0264386	0.0379925	0	0.00351494	0.00255102	0.0027408	0	0.00664962	0.00432099	0.00460193	0.00381098	0.00439883	0	0	0.000513875	0.00069979
Y150S	0.0148131	0.0199728	0.0137263	0.00199601	0.00467775	0	0.000390168	0.000550964	0.0004	0.000480538	0.0017934	0.0153718	0.0230796	0.0252427	0.0242002	0.00881982	0.0114566	0	0	0.0270784	0.019755	0.0342772	0.0246792	0.114123	0.077278	0.0396146	0.122058	0.0322581	0.0249896	0.0329138	0.0406831	0.0582255	0.0563326	0.00725765	0.00750469	0.000783085	0.00175747	0	0	0	0.00102302	0.000617284	0	0.000762195	0.00146628	0	0	0.00256937	0.00244927
Y150T	0.0377472	0.043123	0.0363343	0.012475	0.0244283	0.00261552	0.000390168	0.00110193	0	0.00240269	0.00573888	0.046531	0.041681	0.0796117	0.0668581	0.0638387	0.087725	0.00603622	0.016289	0.0494062	0.066772	0.0332837	0.0350444	0.0209225	0.0338331	0.00481799	0.00711549	0.0695434	0.0783007	0.0450145	0.0441989	0.0189464	0.018648	0.00829445	0.00422139	0	0.00175747	0.000510204	0.00665623	0.00147167	0.00306905	0.00493827	0.00184077	0	0.000977517	0.000662252	0	0.0020555	0.00069979
Y150N	0.00082713	0	0	0	0	0	0	0.000550964	0	0	0	0.00166182	0.000344471	0	0.00369155	0.000839983	0	0	0	0.0023753	0.0011853	0.000496771	0	0	0.0011534	0.000535332	0	0.00209468	0.00124948	0.00145208	0.00100452	0	0	0	0	0	0.000439367	0	0	0	0	0	0	0	0	0	0	0	0
Y150Q	0.00338371	0.00136178	0.00161486	0	0	0	0	0.000550964	0	0.00240269	0.00107604	0.00249273	0.00344471	0.00970874	0.00656276	0.00587988	0.00589198	0	0.000708215	0.00617577	0.00671671	0.00149031	0.00197433	0.00237756	0	0	0	0.00377042	0.00166597	0.00290416	0.00301356	0.000462107	0.0003885	0	0.000469043	0	0	0	0.000391543	0	0	0	0	0.000762195	0	0	0	0.00102775	0
Y150A	0.0457929	0.0644576	0.0682277	0.0139721	0.0265073	0	0.00156067	0.00440771	0.0008	0.00336377	0.0035868	0.0685501	0.0857733	0.0834951	0.0906481	0.0869383	0.0873977	0.00754527	0.0102691	0.0950119	0.0651916	0.114257	0.121422	0.135996	0.103422	0.592077	0.43295	0.116045	0.132861	0.129719	0.114013	0.177449	0.12704	0.81182	0.791745	0.00313234	0.00219684	0.00306122	0.00234926	0.00367918	0.00204604	0.00432099	0.00230097	0.000762195	0.000977517	0	0	0	0.00349895
Y150V	0.00857207	0.0068089	0.0100929	0.000998004	0.00155925	0	0.000390168	0.00165289	0	0	0.00107604	0.0124636	0.00895625	0.0213592	0.0159967	0.0109198	0.01473	0.00100604	0.000354108	0.00570071	0.00908732	0.00198708	0.00493583	0.000475511	0.00384468	0.00107066	0.000547345	0.0138249	0.00708038	0.00242014	0.00301356	0.000924214	0.000777001	0.000518403	0.00140713	0	0	0.00102041	0.000783085	0	0.00255754	0.00246914	0	0	0	0	0	0	0
Y150I	0.0155651	0.0113482	0.0181671	0	0.00363825	0	0.00234101	0.00165289	0	0.00144161	0.00071736	0.02285	0.0144678	0.038835	0.0258409	0.0436791	0.0415712	0.0140845	0.0145184	0.0185273	0.0217305	0.00596125	0.0103653	0.00808369	0.00615148	0	0	0.026393	0.0283215	0.0116167	0.0120542	0.00878004	0.001554	0	0	0	0.00219684	0.000510204	0.000783085	0.000735835	0.00204604	0.00308642	0.000920387	0.00228659	0	0.0013245	0	0.00154162	0.00139958
Y150L	0.0244379	0.0335906	0.0331046	0.00499002	0.00467775	0.00174368	0.000390168	0.00165289	0.002	0.000961076	0.0017934	0.0270046	0.0265243	0.0407767	0.0418376	0.0638387	0.0700491	0.054326	0.0750708	0.0209026	0.0233109	0.023845	0.0167818	0.000951022	0.00307574	0	0.000547345	0.0280687	0.0358184	0.00919652	0.0130588	0.00138632	0.0003885	0.00103681	0.000469043	0	0	0.000510204	0.000391543	0.00220751	0.00102302	0.000617284	0	0	0.00244379	0	0	0	0.00069979
Y150C	0.00300774	0.00181571	0.000403714	0	0.00155925	0	0	0	0	0	0	0.00083091	0.00344471	0.0038835	0.00943396	0.00377992	0.00327332	0	0.000708215	0.00807601	0.00908732	0.00248385	0.00542942	0.00142653	0.00422914	0.000535332	0	0.00251362	0.00458142	0.00242014	0.0050226	0.00231054	0.0011655	0	0.00140713	0	0	0	0	0	0	0.000617284	0	0	0	0	0	0	0
Y150G	0.0309046	0.0390377	0.048042	0.0359281	0.0597713	0.00130776	0.000390168	0.00110193	0.0004	0.0197021	0.0240316	0.0402991	0.0420255	0.0446602	0.0557834	0.0923982	0.0919804	0.0372233	0.0697592	0.0551069	0.0505729	0.0581222	0.0542942	0.0794104	0.0891965	0.00802998	0.00766284	0.0582321	0.0816327	0.0726041	0.0758413	0.0263401	0.045066	0.00103681	0.00422139	0	0.00175747	0.00102041	0.00195771	0.00220751	0.00409207	0.00246914	0.00276116	0.00457317	0.00195503	0.00264901	0	0.00102775	0.00139958
Y150P	0.0775998	0.0222424	0.016956	0.000499002	0	0.00087184	0.00351151	0.00330579	0	0.00720807	0.00502152	0.0992937	0.114364	0.139806	0.136587	0.0310794	0.0166939	0.000503018	0.000354108	0.142518	0.125247	0.197715	0.196446	0.269139	0.201845	0.258565	0.230432	0.243402	0.197418	0.254598	0.253641	0.312384	0.301865	0.0689476	0.0970919	0.000783085	0.00219684	0.00765306	0.00704777	0.00441501	0.00358056	0.00555556	0.00414174	0.00228659	0.0058651	0	0.00045045	0.0020555	0.00209937
N152S	0.0921874	0.134362	0.136455	0.494511	0.41632	0.712729	0.681233	0.656198	0.6368	0.75877	0.763989	0.144578	0.119187	0.128155	0.124282	0.050819	0.0494272	0.00150905	0.000354108	0.0118765	0.0146187	0.010929	0.00789733	0.00665716	0.00999616	0.00535332	0.00328407	0.00921659	0.00957934	0.00629235	0.0125565	0.00184843	0.0159285	0.00933126	0.00562852	0	0.00351494	0.00714286	0.00743931	0.0103017	0.0127877	0.00679012	0.00736309	0.00914634	0.0102639	0.00728477	0.000900901	0.00462487	0.00209937
N152T	0.0455673	0.0744439	0.079128	0.27495	0.217775	0.241064	0.25595	0.280992	0.3264	0.114849	0.0893113	0.0643955	0.0695832	0.102913	0.0943396	0.123058	0.119149	0.0729376	0.101275	0.00997625	0.00869222	0.00794834	0.00641658	0.00237756	0.00538255	0.00267666	0	0.00209468	0.00291545	0.00338819	0.00401808	0.000462107	0.001554	0	0	0	0.000878735	0.00204082	0.00313234	0.00294334	0.00613811	0.00308642	0.00184077	0.00304878	0.000977517	0.0013245	0	0.00154162	0.00069979
N152Q	0.00180465	0.00181571	0.00242229	0	0	0	0	0	0	0	0	0.00124636	0.00103341	0.0038835	0.00287121	0.00167997	0.000327332	0.000503018	0.00106232	0	0	0	0	0	0.000768935	0	0	0	0	0	0	0	0	0	0	0	0	0	0	0	0	0	0	0	0	0	0	0	0
N152A	0.000751936	0	0	0	0	0	0	0	0	0	0	0.00083091	0.000688942	0.00194175	0.000410172	0	0.00130933	0	0	0	0.000395101	0	0	0	0	0	0	0	0.00208247	0.000968054	0	0	0	0	0	0	0	0	0	0	0	0	0	0	0	0	0	0	0
N152G	0.00398526	0.00453926	0.00322971	0.0139721	0.0140333	0.00130776	0.00468201	0	0	0	0	0.00623182	0.00688942	0.00776699	0.00533224	0.000839983	0.000981997	0	0	0	0	0	0.00197433	0.000951022	0.0011534	0	0	0	0	0	0	0	0	0	0	0	0	0	0	0	0	0.000617284	0.00138058	0	0	0	0	0	0
WT	0.395368	0.350431	0.363746	0.101796	0.138773	0.0361813	0.0378463	0.0380165	0.0284	0.0701586	0.0817791	0.160781	0.187048	0.0407767	0.0430681	0.0373793	0.0346972	0.0452716	0.0442635	0.300238	0.350454	0.289121	0.271964	0.0756063	0.134179	0.0267666	0.0383142	0.0410557	0.0408163	0.0430784	0.0426921	0.0332717	0.0337995	0.032141	0.022045	0.485513	0.450791	0.164796	0.197338	0.0463576	0.0547315	0.0580247	0.0533824	0.0769817	0.0576735	0.101987	0.0527027	0.348921	0.339048
Mutant frequency in Sequencing pool 2
Treatment		PIP										PIP|AVI								ATM								ATM|AVI								FEP												FEP|AVI
Concentration (ug/ml)	0	4.03015	4.03015	9.68244	9.68244	23.2621	23.2621	36.0562	36.0562	55.8871	55.8871	0.450467	0.450467	1.08225	1.08225	2.6001	2.6001	6.24673	6.24673	1.50078	1.50078	3.60562	3.60562	8.6625	8.6625	20.8117	20.8117	1.50078	1.50078	3.60562	3.60562	8.6625	8.6625	20.8117	20.8117	0.0325012	0.0325012	0.0780842	0.0780842	0.187597	0.187597	0.450702	0.450702	1.08281	1.08281	2.60146	2.60146	0.0325012	0.0325012
E272R	0.00403165	0.00479057	0.00476679	0.0115365	0.0110141	0.00500501	0.00467927	0.000303582	0	0.000311313	0.000369617	0.00159381	0.00344679	0.000996287	0.001374	0	0.000321192	0	0.000437254	0.00649013	0.00580913	0.0134359	0.0138861	0.102204	0.146206	0.0411011	0.479571	0	0.000112183	0.000630011	0.000415875	0.00297805	0.00256921	0.00531797	0.00396911	0.00427752	0.00469791	0.000784314	0.000507872	0.000107239	0.000158504	0.000900148	0.000581691	0.00064433	0.000679002	0.000643501	0.000176647	0.00105438	0.00102551
E272K	0.000352769	0.000582637	0.000543052	0.000816743	0.000708048	0	0	0	0	0	0	0.000227687	0.000215424	9.05715e-05	0.0001374	0	0	0	0.000109314	0.000519211	0.000592768	0.000486808	0.00152037	0.0138986	0.0150801	0.000325768	0.208405	0.00016372	0	0	5.94106e-05	0.000207771	0.000321151	0.000221582	0.000107273	0.000208659	0.000327761	0.000261438	0.000126968	5.36193e-05	0.000158504	0.000128593	0	0	0	0	0	0.000150625	0
E272S	0.000537553	0.0010358	0.000844747	0.00234814	0.00133742	0	0.000584909	6.07165e-05	0.000120555	6.22626e-05	0	0	0	0.000181143	0	0	6.42385e-05	0	0	0.00116822	0.00106698	0.00107098	0.00131766	0	0.000471254	0.000542947	0.000101636	0	0	5.72738e-05	5.94106e-05	0.000692569	0.000321151	0.000332373	0.000643639	0.000417319	0.000109254	0	0	5.36193e-05	0	6.42963e-05	0	0.000184094	8.48752e-05	0	0	0	0.000128189
E272T	0.0011423	0.00194212	0.00120678	0.00357325	0.00267485	0	0.000584909	0.000242866	0.000120555	6.22626e-05	0	0.000455373	0.000215424	9.05715e-05	0.0001374	0.000199428	6.42385e-05	0	0.000327941	0.00168744	0.0017783	0.0025314	0.00212852	0.0014039	0.000942507	0.00271474	0.000203273	0	0	0.000286369	5.94106e-05	0.00249325	0.00192691	0.00144028	0.00246728	0.000625978	0.000327761	0.000130719	0.000380904	5.36193e-05	0	0.000192889	0.000218134	0.00064433	0	0.000643501	0	0.000150625	0.000512755
E272N	0.000335971	0.000388425	0.000603391	0.00071465	0.000472032	0	0	0	0	0.000124525	0	0	0	0	0	0	0	0	0.000109314	0.000389408	0.000533491	0.000876254	0.000810866	0.000982732	0.000117813	0.000380063	0	0.00016372	0.000112183	5.72738e-05	0	0.000277027	0.00012846	0.000886328	0.000107273	0.00010433	0.000218508	0.000522876	0.000507872	5.36193e-05	0	0	0	9.20471e-05	8.48752e-05	0	0	0.000451875	0.000640943
E272I	0.000285575	0.000323687	0.000482713	0.00102093	0.00078672	0.000333667	0	6.07165e-05	0	6.22626e-05	0	0.000227687	0	0	0	0	0	0	0	0.000454309	0.000652045	0.00116834	0.00101358	0.0272357	0.013902	0.000325768	0	0	0	0	0	0.000277027	0.00012846	0.000664746	0.000643639	0.000521648	0.000546269	0.000130719	0	0	0	6.42963e-05	0	0	0	0	0.000176647	0.000150625	0
E272L	0.000335971	0.00116527	0.000301696	0.00071465	0.000314688	0	0	0	0	0	0	0.000227687	0	0	6.87002e-05	0	0	0	0	0.000908619	0.000474215	0.000973615	0.000608149	0.00210585	0.00459472	0.000271474	0.000101636	0	0	0	5.94106e-05	0.000484798	0.000385381	0.000997119	0.000429092	0	0	0.000130719	0	0	0	0	0	0	8.48752e-05	0	0.000176647	0	0
E272F	0.00137748	0.00168317	0.0013878	0.00449209	0.00354024	0.001001	0.00253461	0	0	6.22626e-05	0	0.000910747	0.0017234	0.000271715	0.000618302	0	0	0	0	0.00175234	0.00142264	0.00243404	0.00152037	0	0	0.000868715	0.000152455	0	0	5.72738e-05	0.000178232	0.00207771	0.000899223	0.00132949	0.000965458	0.000312989	0.00120179	0.000130719	0	5.36193e-05	7.92519e-05	0.000321481	0.000145423	0.000184094	0.00016975	0.0002145	0.000176647	0.000150625	0.000256377
E272Y	0.000369568	0.000323687	0.000724069	0.0014293	0.00133742	0	0	0	0	6.22626e-05	0	0.000227687	0.000430849	9.05715e-05	6.87002e-05	0	0	0	0	0.000324507	0.000414938	0.000486808	0.000506791	0.00014039	0.00035344	0.000162884	0	0	0	0	0	0.000484798	0.000385381	0.000332373	0.000643639	0.000312989	0.000327761	0	0.000126968	0	7.92519e-05	0	0	0	0	0	0	0	0
E272C	0.000403165	0.0005179	0.000120678	0.000408372	0.00110141	0	0.000584909	0	0	6.22626e-05	0	0	0	0.000181143	6.87002e-05	0	0	0	0	0.000519211	0.000592768	0.000486808	0.000405433	0.000280781	0.000117813	0.000380063	0	0	0.000112183	5.72738e-05	5.94106e-05	0.000415541	0.000192691	0.000553955	0.000107273	0.000208659	0.000327761	0	0	5.36193e-05	0	6.42963e-05	0	0.000184094	0	0.0002145	0	0.000150625	0
S287R	0.0224596	0.0315272	0.0313763	0.0755487	0.0700968	0.203203	0.153831	0.243959	0.277517	0.0204221	0.231935	0.0068306	0.0112021	0.000905715	0.00212971	0.000797713	0.000706623	0.000680074	0.00120245	0.0183022	0.0227623	0.0112939	0.0116562	0.00168468	0.00106032	0.012162	0.00249009	0.000982318	0.00157056	0.00223368	0.0011288	0.0130895	0.0176633	0.0130733	0.0116928	0.0501826	0.050803	0.0622222	0.0585322	0.0387668	0.0443018	0.0223751	0.0218861	0.00883652	0.0123918	0.00750751	0.00582936	0.00150625	0.0023074
S287H	0.0175713	0.0215576	0.0197912	0.0445125	0.044371	0.00333667	0.0210567	0.000364299	0.000482218	0.000996202	0.000246412	0.00728597	0.00840155	0.00144914	0.0017175	0.000465333	0.000513908	0.000388614	0.000765195	0.0232996	0.0200948	0.0304742	0.0289884	0.0029482	0.00106032	0.0102617	0.00208355	0.000982318	0.00123401	0.00206186	0.000712928	0.0107348	0.0158006	0.00930645	0.0116928	0.0324465	0.0315743	0.0482353	0.0405028	0.0520107	0.0519892	0.0779914	0.0731477	0.22662	0.127483	0.0675676	0.0651828	0.0372044	0.0311499
S287K	0.0248618	0.0345698	0.0357811	0.0806534	0.0673432	0.185519	0.177422	0.106861	0.126582	0.0112073	0.102446	0.0034153	0.00818613	0.000543429	0.0017175	0.000664761	0.000513908	0.000680074	0.00142108	0.017134	0.0229994	0.00798364	0.00821001	0.000982732	0.00129595	0.011239	0.00177864	0.000654879	0.00145838	0.00183276	0.000653517	0.0119122	0.0111761	0.0118546	0.00858185	0.0534168	0.0558287	0.070719	0.0702133	0.0428418	0.052227	0.0153025	0.0179597	0.00441826	0.00814802	0.000643501	0	0.00150625	0.00166645
S287D	0.0103647	0.0148249	0.0149641	0.0123532	0.0136889	0	0.000779879	0.000364299	0.000241109	0.000871677	0.000308015	0.0068306	0.00904782	0.00307943	0.00522121	0.000465333	0.000770861	9.71534e-05	0.000655881	0.00778816	0.00723177	0.00214195	0.00162173	0.000561561	0.000117813	0.00651537	0.00137209	0.000327439	0.000785282	0.00160367	0.00106939	0.00810305	0.00719378	0.00598272	0.00944003	0.0244131	0.0244729	0.0300654	0.0303454	0.0328686	0.0326518	0.0327268	0.0318476	0.0313881	0.0436259	0.00536251	0.00158983	0.0185269	0.0226894
S287E	0.000890322	0	6.03391e-05	0	7.8672e-05	0.000667334	0	0	0.000120555	0.00024905	0.000123206	0.000227687	0.000646273	0.000181143	0.0001374	0	0	0	0.000327941	0.00097352	0.000711322	9.73615e-05	0.000101358	0.000280781	0.000117813	0.000705831	0.000101636	0.00016372	0	0.000114548	5.94106e-05	0.00117737	0.000834993	0.000775537	0.000965458	0.00302556	0.00163881	0.0020915	0.00241239	0.0016622	0.00253606	0.000257185	0.000363557	0	0	0	0	0.00150625	0.00192283
S287T	0.000520755	0.0015537	0.00066373	0.00173558	0.000944064	0	0	0	0.000120555	0	6.16029e-05	0	0.000430849	9.05715e-05	0	0	0	0	0.000109314	0.000843718	0.000592768	0.000778892	0.000304075	0.00014039	0.000471254	0.000271474	5.08182e-05	0	0.000112183	0	5.94106e-05	0.000623312	0.000770762	0.000886328	0.000536366	0.00146062	0.00087403	0.00169935	0.000507872	0.00080429	0.00118878	0.000257185	0.000654403	9.20471e-05	8.48752e-05	0.0002145	0.000353294	0.000451875	0.000512755
S287N	0.00124309	0.00213634	0.00199119	0.00183767	0.00180946	0	0	0.000182149	0.000120555	0.000373576	0	0	0.00107712	9.05715e-05	0.000206101	0	6.42385e-05	0.000388614	0.000109314	0.00220665	0.00225252	0.00175251	0.0012163	0.00014039	0	0.00135737	0.000101636	0.000327439	0.000112183	0.000400916	0.000118821	0.00173142	0.00173422	0.00188345	0.000321819	0.00292123	0.0028406	0.00366013	0.00444388	0.00439678	0.00459661	0.00334341	0.00370828	0.000276141	0.000254626	0.0002145	0.000353294	0.000150625	0.000769132
S287V	0.00156226	0.00181265	0.00181017	0.00418581	0.00416962	0.000333667	0.000584909	0	0	0.000311313	0	0.00068306	0.00107712	0	0	6.64761e-05	0.000192715	9.71534e-05	0.000109314	0.00272586	0.00130409	0.00516016	0.00577742	0.00014039	0.00106032	0.00190031	0.000304909	0	0	0.000229095	0.000356464	0.00263176	0.00192691	0.00232661	0.00193092	0.00219092	0.00360538	0.00379085	0.00431691	0.000857909	0.00158504	6.42963e-05	0.00050898	0.000184094	8.48752e-05	0.0002145	0.000176647	0.0006025	0.000384566
S287I	0.00131029	0.00233055	0.00144814	0.00071465	0.00149477	0.000333667	0.00038994	0	0	0	6.16029e-05	0.000910747	0.000861698	0.000271715	6.87002e-05	0.000132952	0	0	0	0.00162253	0.0023118	0.0012657	0.000709507	0	0	0.000814421	0.000152455	0	0.000112183	0	0.000118821	0.000761826	0.000834993	0.00132949	0.000429092	0.00239958	0.00262209	0.00339869	0.00292026	0.00310992	0.00221905	0.0018003	0.00196321	0.00119661	0.00237651	0	0	0.00105438	0.00179464
S287L	0.00885283	0.0105522	0.0118868	0.00939255	0.0115648	0.000333667	0.000584909	0.000485732	0.000482218	0.00112073	0.00043122	0.0068306	0.00775528	0.00235486	0.00357241	0.000598285	0.000513908	0.000194307	0.000546568	0.0120717	0.0101363	0.0112939	0.0124671	0.000421171	0.000117813	0.00776414	0.00101636	0.00016372	0.00123401	0.000973654	0.000831749	0.00969596	0.00667994	0.010082	0.00944003	0.0174231	0.0184639	0.0248366	0.023743	0.0259517	0.0235378	0.0228252	0.021668	0.0201583	0.0162112	0.000858001	0.00105988	0.0103931	0.0120497
S287M	0.000638344	0.000906325	0.000543052	0.000306279	0.000865392	0	0	0.000182149	0	0.000186788	0	0.000455373	0	9.05715e-05	0	0	0	0	0	0.00103842	0.00112626	0.00107098	0.000405433	0	0	0.000651537	0	0	0	0.000286369	0.000118821	0.000900339	0.00102768	0.000886328	0.000858185	0.00125196	0.000764777	0.00156863	0.00139665	0.00117962	0.00118878	0.00051437	0.00050898	0.00119661	0.000424376	0	0	0	0.000769132
S287F	0.00144467	0.00168317	0.00223255	0.00438999	0.0039336	0	0.00038994	6.07165e-05	0	6.22626e-05	0.000184809	0.000455373	0.00107712	0	0	6.64761e-05	0	9.71534e-05	0	0.00103842	0.00160047	0.000194723	0.000405433	0	0.000117813	0.000434358	0	0	0	0.000171821	0	0.000692569	0.000899223	0.0012187	0.000750912	0.00333855	0.00338687	0.00431373	0.00393601	0.00107239	0.00182279	0.000450074	0.000799825	0	8.48752e-05	0	0	0.000150625	0
S287Y	0.000587949	0.000841587	0.000301696	0.00102093	0.00133742	0.000333667	0.00019497	0	0	6.22626e-05	0	0.000227687	0.000215424	0	0	0	6.42385e-05	0	0	0.000389408	0.000296384	0.000486808	0.000101358	0	0	0.000597242	0	0	0	5.72738e-05	0	0.000692569	0.000578072	0.000332373	0.000429092	0.000834637	0.000437015	0.00169935	0.00063484	0.00080429	0.000792519	0.000257185	0.000363557	0.000184094	0.00016975	0	0	0.000150625	0.000128189
S287W	0.00357809	0.00485531	0.00494781	0.0104135	0.0101487	0.00567234	0.00818873	0.000242866	0.000361664	0.00024905	0.000246412	0.00136612	0.00107712	0.000181143	0.000206101	0.000132952	0.000128477	0	0.000109314	0.00240135	0.00444576	0.000389446	0.00131766	0.00014039	0.00035344	0.00287762	0.000762273	0.00016372	0.000448732	0.000687285	0	0.00221622	0.00282613	0.00210503	0.00236001	0.01012	0.00884956	0.0096732	0.0116811	0.0131903	0.0124425	0.00321481	0.00581691	0.000552283	0.00110338	0	0	0	0.000769132
S287G	0.00045356	0.000129475	0.000362035	0	7.8672e-05	0	0	0	0	6.22626e-05	0	0	0.000215424	0	0	0	0	0	0	0.000713915	0.000414938	0.000486808	0.000810866	0.00014039	0	0.000162884	0	0	0	5.72738e-05	5.94106e-05	6.92569e-05	0.000192691	0.000110791	0.000107273	0.000730308	0.00109254	0.00130719	0.000888776	0.00160858	0.00118878	0.00218607	0.00130881	0	0.00016975	0	0	0.00105438	0.00128189
S287P	0.100338	0.143329	0.137151	0.31414	0.287389	0.117117	0.201599	0.00758956	0.010006	0.0066621	0.00197129	0.0503188	0.075614	0.0112309	0.0169689	0.00339028	0.00462517	0.00194307	0.00546568	0.0759995	0.0867813	0.0502385	0.0497669	0.00407132	0.0043591	0.0610273	0.0107735	0.00294695	0.00684317	0.0109393	0.00748574	0.063093	0.0721947	0.0551739	0.0550311	0.234637	0.233475	0.290719	0.29901	0.355013	0.348787	0.270173	0.272377	0.292434	0.295196	0.767696	0.738739	0.0768188	0.0806307
D288R	0.000335971	0.00025895	0.000422374	0.000918836	0.000550704	0	0	0	0.000120555	0	0	0	0.000215424	9.05715e-05	0	0	6.42385e-05	0	0	0.000649013	0.000414938	0.000486808	0.000506791	0	0	0.000380063	0.000101636	0	0	0.000114548	0	0.000346284	0.000513842	0.000110791	0.000321819	0.000521648	0	0.000130719	0	5.36193e-05	0	0	7.27114e-05	9.20471e-05	0	0	0	0.000150625	0
D288T	0.000369568	0.000388425	0.000181017	0.00112302	0.00110141	0	0.00019497	0	0	0	0	0	0	9.05715e-05	0	0	0	0	0.000109314	0.000454309	0.000414938	0.000292085	0.000101358	0	0	0.000162884	0	0	0	5.72738e-05	0	0.000138514	0.000449611	0.000221582	0.000429092	0	0	0	0	0	0	0.000128593	0.000218134	0	8.48752e-05	0.000429	0	0	0
D288Q	0.000335971	0.000906325	0.000724069	0.000816743	0.000944064	0	0.00038994	0	0	6.22626e-05	0	0	0.000215424	0	0	0	0	0	0.000109314	0.000649013	0.000474215	0.000486808	0.0012163	0	0	0.000271474	5.08182e-05	0	0.000112183	5.72738e-05	0	0.000277027	0.000321151	0.000332373	0.000750912	0.000312989	0.000218508	0	0	0	0	0	0.000145423	0	0	0	0	0.000150625	0
D288G	0.000218381	0.00025895	0.000301696	0.00071465	0.000629376	0	0.00019497	0	0	0	6.16029e-05	0	0.000215424	0	0	0	6.42385e-05	0	0	0.000324507	0.000237107	0.000194723	0.000304075	0	0	0.000162884	0.000152455	0	0	0.000114548	5.94106e-05	0.000207771	0.000192691	0.000110791	0.000536366	0.00010433	0.000218508	0	0	0	0	0	0	0	8.48752e-05	0.0002145	0.000176647	0	0
D288P	0.000218381	0.000129475	6.03391e-05	0	0	0	0	0	0	0	0	0	0.000215424	0	0	0	0	0	0	0.000129803	0.000355661	9.73615e-05	0	0	0	5.42947e-05	0	0	0	0.000114548	0	0.000138514	0	0	0	0.000417319	0.000764777	0.000653595	0.00114271	0.000482574	0.000237756	0.000192889	0.000290846	0	0	0.0002145	0	0.00030125	0.000384566
N289R	0.00104151	0.00135949	0.00126712	0.00275651	0.00298954	0	0	0	0	0	6.16029e-05	0	0.000215424	0	0.0001374	6.64761e-05	0	0	0	0.00097352	0.00112626	0.000194723	0.000304075	0	0.000117813	0.000542947	0	0	0	0	0.000118821	0.000415541	0.000385381	0.000332373	0.000321819	0.00010433	0.000218508	0.000130719	0	0.000107239	7.92519e-05	0.000192889	7.27114e-05	0	0.00016975	0.0002145	0	0	0
N289S	0.00371248	0.00653849	0.00482713	0.0143951	0.0107781	0.00333667	0.0154026	0.000182149	0.000361664	6.22626e-05	0.00043122	0.000455373	0.000430849	9.05715e-05	0.0001374	0.000265904	0.000385431	0.00029146	0.000109314	0.0048676	0.00503853	0.00438127	0.00496655	0.00014039	0.000589067	0.00423499	0.00182945	0.000327439	0.000336549	0.00045819	0.000415875	0.00498649	0.0061661	0.00421006	0.00504184	0.000834637	0.000655523	0.000130719	0.000126968	0.000268097	0.000317007	0.000321481	0.000436268	0.000828424	0.000848752	0.001287	0.000353294	0.000451875	0.000256377
N289T	0.00310773	0.00524374	0.0041634	0.0111281	0.0103847	0.00667334	0.00974849	0.000789314	0.00180832	0.000186788	0.000369617	0.000910747	0.000430849	0.000181143	0.0001374	0	0.000128477	0	0	0.00201194	0.0025489	0.00136306	0.00101358	0	0.000117813	0.00135737	0.000203273	0.000491159	0.000785282	0.000286369	0.000178232	0.00110811	0.00199114	0.000997119	0.000858185	0.000625978	0.000109254	0.000392157	0.000253936	0.000214477	7.92519e-05	0.00051437	0.000363557	0.000368189	0.000254626	0	0	0.00030125	0.000256377
N289Q	0.00132708	0.00129475	0.00235323	0.00510465	0.00361891	0.003003	0.00370443	6.07165e-05	0.000120555	6.22626e-05	6.16029e-05	0.000227687	0	0	0.0001374	6.64761e-05	0	0	0.000109314	0.000584112	0.000770599	0.000876254	0.00162173	0.00014039	0	0.000760126	0.000101636	0	0.000224366	0.000229095	5.94106e-05	0.000900339	0.000706532	0.000886328	0.000429092	0	0	0	0.000253936	0.000160858	7.92519e-05	0.000321481	0.000218134	0	0.00016975	0.0002145	0	0.000150625	0
N289A	0.00611467	0.0093222	0.00790442	0.0222563	0.0173865	0.0286954	0.0253461	0.00145719	0.00506329	6.22626e-05	0.000492823	0.000227687	0.00193882	0.000271715	0.000343501	6.64761e-05	0.000513908	0.00029146	0.000218627	0.00584112	0.00533491	0.00554961	0.00425704	0.000842342	0.00070688	0.005158	0.000609818	0.000491159	0.000336549	0.000973654	0.000594106	0.00436318	0.00655148	0.00432085	0.00450547	0.00135629	0.00109254	0.000261438	0.000507872	0.000321716	7.92519e-05	0.000642963	0.000145423	0.00128866	0.000848752	0	0.000353294	0.0006025	0.000512755
N289V	0.0110702	0.0161196	0.0130332	0.0316488	0.0324129	0.0720721	0.0783779	0.110868	0.0996986	0.0116431	0.0561819	0.00273224	0.00301594	0.000905715	0.000893103	6.64761e-05	0.000449669	0	0.000327941	0.00571132	0.00924718	0.00116834	0.00253395	0.000561561	0.00070688	0.00586383	0.000914727	0.00016372	0.00123401	0.000744559	0.000653517	0.00498649	0.0061661	0.00576113	0.00429092	0	0.000437015	0.000653595	0.000761808	0.000589812	0.00087177	0.00122163	0.00159965	0.00101252	0.0010185	0.000429	0	0.0006025	0.000640943
N289I	0.0153875	0.021946	0.0217221	0.048392	0.0505861	0.205539	0.12829	0.286278	0.2522	0.814955	0.456416	0.00227687	0.00258509	0.000452858	0.000343501	0.000132952	0.000256954	0	0.000437254	0.00532191	0.0103734	0.00155778	0.00283803	0.000842342	0.00035344	0.00477793	0.00177864	0.000491159	0.0013462	0.000801833	0.000594106	0.00464021	0.00545957	0.00321294	0.00536366	0.000625978	0.00087403	0.00117647	0.000380904	0.00150134	0.00126803	0.00192889	0.00101796	0.000736377	0.000848752	0.0002145	0	0.00105438	0.00102551
N289L	0.00173025	0.00239529	0.00181017	0.00561511	0.00424829	0.00133467	0.00409437	0.000425015	0.000843882	0.000311313	0.000492823	0.000455373	0	0	0	6.64761e-05	0	0	0	0.00246625	0.00160047	0.00184987	0.00141901	0.00014039	0	0.0020089	0.000152455	0.00016372	0.000336549	0.000114548	5.94106e-05	0.00145439	0.00160576	0.00132949	0.00139455	0.00010433	0.000218508	0.000130719	0.000126968	0.000107239	7.92519e-05	0.000450074	0.000145423	0.000276141	8.48752e-05	0.0002145	0	0	0.000128189
N289M	0.00492197	0.00744481	0.00705968	0.0196018	0.0147117	0.0553887	0.0403587	0.176806	0.152863	0.0160638	0.0765108	0.00364299	0.00236967	0.000362286	0.000206101	0.000132952	0.000192715	0	0.000218627	0.0049325	0.00580913	0.00301821	0.00375025	0	0	0.00532088	0.000660636	0.00016372	0.000112183	0.000687285	0.000415875	0.00429393	0.00205537	0.00520718	0.00536366	0.00459051	0.00327761	0.000392157	0.000761808	0.000321716	7.92519e-05	0.000578666	0.000218134	0.000552283	0.000509251	0.000858001	0.000353294	0.00030125	0.000384566
N289F	0.000823128	0.00116527	0.00156882	0.00132721	0.00157344	0	0.0019497	6.07165e-05	0	0	6.16029e-05	0.000227687	0	0	0	0	0	0	0	0.000324507	0.000414938	0.000194723	0.000202716	0	0	0.000217179	0.000101636	0.00016372	0	0	5.94106e-05	0.000415541	0.000256921	0.000221582	0.000536366	0	0.000218508	0	0.000126968	0	0	0	7.27114e-05	9.20471e-05	8.48752e-05	0	0	0	0
N289W	0.000352769	0.00077685	0.00102576	0.00204186	0.0014161	0	0.00214467	0	0	0	0	0	0	0	0	0	6.42385e-05	0	0.000109314	6.49013e-05	0.000474215	9.73615e-05	0.000101358	0.00014039	0	0.000108589	5.08182e-05	0	0	0	5.94106e-05	0.000207771	0.00012846	0.000332373	0.000107273	0	0	0	0	0	0	6.42963e-05	7.27114e-05	0	8.48752e-05	0	0	0	0
N289G	0.00080633	0.00135949	0.000784408	0.00193977	0.00180946	0.000667334	0.0019497	0	0.000241109	6.22626e-05	0	0.000227687	0.000430849	0	0	6.64761e-05	0	9.71534e-05	0.000109314	0.00116822	0.000889152	0.00214195	0.00172309	0.000561561	0.000824694	0.000760126	0	0	0	0	0.000178232	0.000831082	0.000449611	0.000664746	0.000536366	0.000834637	0.00087403	0.00117647	0.000888776	0.000428954	0.000396259	0.000128593	0.000218134	0.000184094	0.000254626	0.000429	0	0.000903751	0.00102551
N289P	0.00559391	0.00750955	0.00784408	0.0187851	0.0183306	0.0136803	0.0214467	0.0088646	0.0162749	0.000560364	0.0239635	0.000227687	0.000430849	0.000362286	0.000274801	0	0.000192715	0	0.000546568	0.00415369	0.00503853	0.00243404	0.00324346	0.000701951	0	0.00238897	0.000508182	0.00016372	0.000224366	0.000515464	0.000534696	0.00214696	0.00192691	0.00254819	0.00236001	0.0010433	0.0014203	0.000653595	0.00063484	0.000589812	0.000396259	0.000900148	0.000872537	0.000276141	0.000594127	0.0002145	0.000353294	0.000451875	0.000384566
I291D	0.000218381	0.000129475	0.000241356	0	0	0.000333667	0	0	0	6.22626e-05	0	0.000227687	0.000215424	0	0	0	0	0	0	0.000324507	0.000118554	0.000194723	0.000202716	0	0	5.42947e-05	5.08182e-05	0	0	5.72738e-05	0	0	0	0.000110791	0	0.000625978	0.000437015	0.000130719	0	0.000375335	7.92519e-05	0.0018003	0.00130881	9.20471e-05	0.000424376	0	0	0.00105438	0.000384566
I291A	0.000285575	0.000323687	0.000301696	0.000204186	0.00039336	0	0	0	0	0	0	0	0	9.05715e-05	0	0	0	0	0	0.000389408	0.000237107	0.000194723	0.000101358	0	0	0.000271474	0	0	0	0	0	0.000484798	0.000192691	0	0.000107273	0.000417319	0.000437015	0.000130719	0	0	0	0	0.000145423	0	8.48752e-05	0	0	0	0.000128189
I291L	0.00068874	0.000712112	0.00102576	0	0	0	0	0	0	6.22626e-05	0	0	0	0	0	6.64761e-05	0	0	0	0.000129803	0.000296384	0.000194723	0.000101358	0	0	0.000217179	0	0	0.000112183	0	0	6.92569e-05	0	0	0.000107273	0	0.000109254	0	0.000126968	0.000160858	0	0	7.27114e-05	0.000276141	0	0	0	0	0
I291G	0.000739136	0.0010358	0.00102576	0.0014293	0.0014161	0.000667334	0.00019497	6.07165e-05	0.000120555	0.000124525	6.16029e-05	0.000455373	0.00107712	0	0.0001374	0	0	9.71534e-05	0	0.000649013	0.00106698	0.000486808	0	0.00014039	0	0.000814421	0.000101636	0.00016372	0.000112183	0.000171821	5.94106e-05	0.000623312	0.00141306	0.000997119	0.000643639	0.000834637	0.0014203	0.00156863	0.00114271	0.00144772	0.00166429	0.000257185	0.000363557	0.000184094	0.00016975	0.0002145	0.000176647	0.000150625	0
I291P	0.00201582	0.0025895	0.00283594	0.00643185	0.00652978	0.002002	0.00701891	6.07165e-05	0	0.000435838	0	0.000227687	0.00129255	9.05715e-05	0.000274801	0	0	0	0.000109314	0.00253115	0.00237107	0.00184987	0.00172309	0	0.000117813	0.000868715	0.000355727	0.00016372	0.000224366	0.000286369	0.000118821	0.00193919	0.00237652	0.00232661	0.0027891	0.00365154	0.00349612	0.00457516	0.00482478	0.00487936	0.00451736	0.00424355	0.00392642	0.0015648	0.001358	0.0002145	0	0.000903751	0.000512755
A292R	0.00796251	0.000194212	0.000543052	0.000102093	7.8672e-05	0.00133467	0.00019497	0.00103218	0.000843882	0.00155657	0.000308015	0.00136612	0.000861698	0.000905715	0.000755702	0.000265904	0.000449669	0.00029146	0.000765195	0.0133048	0.0120332	0.0279428	0.0342591	0.0103889	0.0237983	0.00553806	0.00579327	0.0541912	0.0631591	0.00899198	0.0136644	0.00900339	0.00712955	0.00753379	0.00847458	0.00135629	0.00120179	0.00104575	0.000507872	0.000536193	0.000158504	0.0016717	0.000945248	0.0031296	0.00161263	0.000643501	0.00123653	0.000753125	0.0011537
A292K	0.000251978	0.0005179	0.000482713	0.00153139	0.00149477	0.000667334	0.000974849	0	0.000120555	0	0	0.000227687	0	0	0.0001374	6.64761e-05	0	0	0	0.000259605	0	0.000194723	0.000304075	0	0.000235627	0.000217179	0	0	0.000112183	5.72738e-05	5.94106e-05	0.000346284	0.000192691	0.000110791	0	0.000312989	0.000218508	0	0.000126968	0	7.92519e-05	0	0	0	0	0	0	0	0
A292T	0.00194863	0.00278371	0.00259458	0.00918836	0.00684447	0.00367034	0.00877364	0.000121433	0.000602773	0.000186788	0	0.000227687	0.000646273	0.000271715	6.87002e-05	0.000199428	0.000192715	9.71534e-05	0.000109314	0.00382918	0.00219324	0.00340765	0.00293939	0.000701951	0.000824694	0.00271474	0.000254091	0	0.000112183	0.000630011	0.000415875	0.00325507	0.00417496	0.00199424	0.00375456	0.0038602	0.00469791	0.00156863	0.00063484	5.36193e-05	0.000158504	0.000257185	0.000218134	0.000368189	0.000254626	0.000429	0.000176647	0.00030125	0
A292Q	0.000352769	0.000582637	0.000422374	0.00163349	0.00125875	0.000333667	0.000584909	0	0.000120555	6.22626e-05	0	0.000227687	0.000646273	0	0	0	0	0	0	0.000259605	0.000237107	0.000292085	0.000304075	0	0	0.000271474	0	0	0.000112183	0	0	0.000484798	0.000256921	0.000221582	0	0	0	0	0	0.000107239	7.92519e-05	6.42963e-05	0	0	0	0	0	0	0.000128189
A292V	0.00285575	0.00349582	0.00458577	0.0104135	0.00755251	0.0163497	0.0163775	0.000789314	0.00253165	0.000373576	0.000369617	0.000910747	0.00301594	0.000362286	0.0001374	6.64761e-05	0.000192715	0	0.000109314	0.00408879	0.00320095	0.0025314	0.00324346	0.00014039	0	0.00401781	0.000457364	0	0.000336549	0.000515464	0.000356464	0.00464021	0.00391804	0.00520718	0.00493456	0.00532081	0.00371463	0.00104575	0.00126968	0.000268097	0.000237756	0.000450074	0.000218134	0.000828424	0.000339501	0.0010725	0.000353294	0.0006025	0.000256377
A292I	0.000302374	0.000129475	0.000241356	0.000816743	0.00078672	0	0	0	0	0	0	0.000455373	0	0	0	6.64761e-05	0	0	0	0.000389408	0.000355661	9.73615e-05	0	0	0	0.000217179	0.000101636	0	0	0	0	0.000346284	0.00012846	0.000221582	0.000107273	0.000208659	0.000109254	0.000130719	0	0	0	0	0	9.20471e-05	0	0	0	0	0
A292L	0.000503956	0.000906325	0.000241356	0.0014293	0.00125875	0	0	6.07165e-05	0	0.000124525	0	0	0.000646273	0.000181143	6.87002e-05	0	0.000128477	9.71534e-05	0.000109314	0.000584112	0.00112626	0.000389446	0.000405433	0	0.000117813	0.000597242	0	0	0.000112183	0.000171821	0.000118821	0.000484798	0.00109191	0.0012187	0.000643639	0.000312989	0.000327761	0.000261438	0	0	0	0.000257185	7.27114e-05	0.000184094	0.000254626	0.000429	0	0	0
A292M	0.000369568	0.000323687	0.000603391	0.00112302	0.00110141	0	0	0	0	0	0	0.000227687	0.000646273	0	0	0	0	0	0	0.000194704	0.000652045	9.73615e-05	0.000202716	0	0.000117813	0.000162884	0.000101636	0	0	0	5.94106e-05	0.000346284	0.000256921	0.000443164	0.000107273	0	0	0	0	0	0	0	7.27114e-05	0	8.48752e-05	0	0	0	0
A292G	0.000957517	0.000194212	0.000482713	0	0	0	0	0	0	0.000124525	0	0	0	0	6.87002e-05	0	0	0	0.000109314	0.00123313	0.00112626	0.00262876	0.00233124	0.00014039	0	0.000108589	0.000101636	0	0.000336549	0	0	6.92569e-05	0.000321151	0.000110791	0.000321819	0.00146062	0.0014203	0.00222222	0.0027933	0.00391421	0.00269456	0.00482222	0.0044354	0.000184094	0	0	0	0.00331375	0.00294834
A292P	0.00258697	0.00440215	0.00337899	0.0104135	0.00865392	0.0186854	0.0124781	0.00163934	0.00108499	0.000124525	6.16029e-05	0.00295993	0.00603188	0.00199257	0.00281671	0.000199428	0.000578146	0	0	0.00415369	0.00420865	0.00214195	0.00131766	0	0.000117813	0.00271474	0.000406545	0	0.000224366	0.000572738	0.000237643	0.00443244	0.00244075	0.00332373	0.00214546	0.00584246	0.00502567	0.0069281	0.00685627	0.00911528	0.00808369	0.00578666	0.00494438	0.00110457	0.00161263	0.0002145	0	0.0018075	0.00153826
L293S	0.000167985	0	0	0	0	0	0	0	0.000120555	0.000124525	0	0	0	9.05715e-05	0	0	0	0	0.000218627	0.000194704	0.000237107	0.000194723	0.000101358	0	0	0.000108589	0	0	0.000112183	0.000114548	5.94106e-05	0.000138514	6.42302e-05	0.000332373	0.000214546	0.000208659	0.000327761	0.000261438	0.000380904	0.000536193	7.92519e-05	6.42963e-05	7.27114e-05	9.20471e-05	0	0.000643501	0.000176647	0	0.000256377
L293T	0.000201582	0.00025895	0.000120678	0.000306279	0.000472032	0	0	0	0	6.22626e-05	0	0.000227687	0.000430849	0.000181143	0	6.64761e-05	0	0	0.000109314	0.000324507	0.000237107	0	0	0.00014039	0	0.000108589	0	0	0	0	0	0.000138514	0.00012846	0.000110791	0.000107273	0	0.000655523	0.000130719	0.000126968	0	0	6.42963e-05	0	0	0	0	0	0.00030125	0
L293I	0.000167985	0.00025895	0.000120678	0.000510465	0.000629376	0	0	0	0	0	0	0	0	0	0	0	0	0.000194307	0	0.000129803	0.000237107	0.000194723	0	0	0	5.42947e-05	0	0	0	0	0	0.000207771	0.00012846	0.000553955	0.000429092	0.000208659	0.000546269	0.000261438	0	5.36193e-05	0.000158504	0.000128593	0.000290846	0.000184094	0	0	0	0.000150625	0.000128189
L293G	0.000302374	6.47375e-05	6.03391e-05	0.000102093	0	0	0	0	0.000120555	0.000124525	0	0	0	0	6.87002e-05	0.000132952	0	0	0	0.000194704	0.000355661	0	0.000202716	0	0	5.42947e-05	5.08182e-05	0.00016372	0	0	5.94106e-05	0.000277027	0.000256921	0.000332373	0.000214546	0.000730308	0.00109254	0.000784314	0.00126968	0.00080429	0.000951022	6.42963e-05	7.27114e-05	9.20471e-05	0	0	0	0	0.000128189
L293P	0.00393086	0.00640901	0.00488747	0.00673813	0.00700181	0	0.00038994	0.000364299	0	0.000435838	0.000246412	0.00068306	0.00193882	0.000362286	0.000343501	0.000332381	6.42385e-05	0.000194307	0.000437254	0.00590602	0.00527564	0.00262876	0.00304075	0.000280781	0	0.00542947	0.000457364	0.000327439	0.000448732	0.000630011	0.000356464	0.00567906	0.00565226	0.00587193	0.00643639	0.00876369	0.00775702	0.0103268	0.0105383	0.0137802	0.00966873	0.00900148	0.0106159	0.00147275	0.00297063	0.000429	0	0.00195813	0.00153826
A294Y	0.000974315	0.000906325	0.000844747	0.000102093	0	0	0	0	0.000120555	6.22626e-05	0	0	0.000215424	0	0	0	0	0	0.000218627	0.00175234	0.00118554	0.00262876	0.00233124	0.00014039	0	0.000325768	5.08182e-05	0	0	0	0	0.000207771	0.000192691	0.000443164	0.000214546	0.00229525	0.00218508	0.00248366	0.00152362	0.00343164	0.00324933	0.00115733	0.00152694	9.20471e-05	0	0	0	0.00482	0.00256377
R296E	0.000789531	0.000194212	0.000181017	0.000204186	0	0	0	6.07165e-05	0	0.00024905	6.16029e-05	0.000227687	0	9.05715e-05	0.0001374	6.64761e-05	0	9.71534e-05	0.000109314	0.00129803	0.00130409	0	0.000202716	0	0.000117813	0.000380063	5.08182e-05	0	0	0.000114548	0.000297053	0.000484798	0.000513842	0.000332373	0.000429092	0.00229525	0.00163881	0.00196078	0.00241239	0.000965147	0.0021398	0.000321481	0.000727114	0	0.00016975	0.000429	0.000176647	0.0006025	0.000897321
R296P	0.0266593	0.0369651	0.0395221	0.045023	0.0503501	0.00133467	0.00428934	0.000546448	0.000482218	0.00193014	0.000677632	0.0177596	0.0200345	0.00271715	0.00357241	0.000864189	0.000963577	0.00029146	0.0016397	0.0215472	0.0276823	0.011586	0.0138861	0.000982732	0.00070688	0.0248127	0.00264254	0.00130976	0.00269239	0.00303551	0.00386169	0.0209156	0.0256279	0.0219366	0.0209183	0.0606155	0.0643505	0.0712418	0.0695785	0.101555	0.101363	0.109432	0.112485	0.125644	0.12935	0.0553411	0.12436	0.0369031	0.0437123
H314I	0.00080633	0.0010358	0.000965426	0.000612557	0.000708048	0	0	6.07165e-05	0	0	6.16029e-05	0.00136612	0.00107712	0.000452858	0.000618302	0	6.42385e-05	0	0	0.000843718	0.000889152	0.000584169	0.000405433	0	0.000117813	0.000760126	5.08182e-05	0	0.000112183	5.72738e-05	0.000118821	0.000623312	0.000513842	0.000886328	0.000643639	0.00146062	0.00120179	0.000653595	0.000253936	0.000107239	7.92519e-05	0	7.27114e-05	9.20471e-05	0.00016975	0.0002145	0	0	0.000128189
H314L	0.000587949	0.000647375	0.000301696	0	0.000236016	0	0.00019497	0	0	0	0	0.00113843	0.000646273	0.000271715	0.000412201	0.000132952	0	0	0	0.00110332	0.000889152	0.00107098	0.000810866	0	0	0.000542947	0	0.00016372	0.000224366	5.72738e-05	5.94106e-05	0.000554055	0.000321151	0.000775537	0.000965458	0.00156495	0.000983284	0.000653595	0.000761808	0.000375335	0.000158504	0.000192889	7.27114e-05	0	8.48752e-05	0.0002145	0	0.000903751	0.0011537
K315Y	0.000285575	0	0	0	7.8672e-05	0	0	0	0	0.000186788	0	0.00068306	0.000646273	0.000362286	0.000274801	6.64761e-05	0	0	0	0.000259605	5.92768e-05	0	0	0	0	0.000217179	0	0	0.000112183	0	5.94106e-05	0.000346284	0.000256921	0.000664746	0.000214546	0	0.000109254	0	0.000126968	0	0	6.42963e-05	0	0	0	0	0	0	0.000256377
T316R	0.00334291	0.0036253	0.0041634	0.00745278	0.00888994	0.000667334	0.00701891	0.000121433	0.000120555	0.000186788	0.000123206	0.00409836	0.00323137	0.000452858	0.001374	6.64761e-05	0.000385431	9.71534e-05	0.000109314	0.00454309	0.00444576	0.00856781	0.00841273	0.000982732	0.000824694	0.00276903	0.000508182	0.0247217	0.0231097	0.00223368	0.00807985	0.00325507	0.00462457	0.00465322	0.00321819	0.000521648	0.000109254	0.000130719	0.000507872	0.000428954	0.000158504	0.000900148	0.000727114	0.00064433	0.000509251	0.0002145	0.000176647	0.000451875	0.000640943
T316V	0.00540913	0.00025895	6.03391e-05	0.000204186	0.000236016	0	0.000779879	0.000667881	0.000120555	0.000560364	0.000123206	0.00250455	0.00430849	0.000452858	0.000618302	0.000132952	0.000128477	0.000388614	0.000874508	0.00311526	0.00379372	0.000876254	0.000608149	0.000561561	0.000235627	0.00575524	0.000406545	0.000654879	0.0013462	0.000515464	0.000415875	0.00505575	0.00385381	0.00808775	0.00343274	0.000417319	0.000218508	0.000130719	0.000761808	0.000482574	0.000554763	0.000964444	0.000654403	0.000276141	0.000848752	0.000643501	0.000176647	0.000451875	0.000128189
T316W	0.0143963	0.00025895	0.000181017	0.000306279	0.000550704	0.000667334	0.00116982	0.000667881	0.000241109	0.00143204	0.00104725	0.0132058	0.0196036	0.001268	0.00302281	0.000598285	0.000770861	9.71534e-05	0.000874508	0.00597092	0.0102549	0.00243404	0.00456112	0.000280781	0.00035344	0.00537518	0.000863909	0.0193189	0.0181737	0.0166667	0.0875119	0.00526352	0.00481727	0.00343452	0.00375456	0.000730308	0.000655523	0.00117647	0.00126968	0.00117962	0.000634015	0.00147881	0.00152694	0.000736377	0.000848752	0.0002145	0.000353294	0.000903751	0.000769132
T316G	0.000705538	0.000388425	0.000784408	0	0	0	0	6.07165e-05	0	6.22626e-05	0	0.000910747	0.000215424	9.05715e-05	6.87002e-05	0.000132952	0	0	0.000109314	0.00116822	0.00100771	0.000389446	0.000304075	0.00014039	0	0.000542947	0	0	0.000224366	0	0.000178232	0.000692569	0.00115614	0.00110791	0.000429092	0.000208659	0.000109254	0	0.000126968	0.000107239	0	0.000128593	0.000218134	0.000276141	8.48752e-05	0	0	0.000150625	0.000128189
A318G	0.000184784	0.000129475	6.03391e-05	0.00071465	0.000629376	0	0	0	0	0	0	0	0	0	0.0001374	0	0	0	0	0.000259605	0.000237107	0.000194723	0.000101358	0	0	0.000271474	0	0	0	5.72738e-05	0	0.000484798	0.000513842	0.000110791	0.000107273	0	0	0	0	0	0	6.42963e-05	0	0	0	0	0	0	0
T319I	0.00057115	0	0	0	0	0.000333667	0.00019497	0.000182149	0	0	0	0.000227687	0.000430849	0	6.87002e-05	0.000132952	6.42385e-05	0.000194307	0	0.000843718	0.000829876	0.000389446	0.000405433	0	0.000117813	0.000977305	0.000203273	0.000982318	0.00100965	0.00498282	5.94106e-05	0.00103885	0.000642302	0.00132949	0.000858185	0	0	0	0	0	0	6.42963e-05	0.000145423	9.20471e-05	8.48752e-05	0.0002145	0	0	0
N346R	0.000419963	6.47375e-05	0.000181017	0	0	0	0	6.07165e-05	0	0	0	0	0.000215424	0.000181143	0.0001374	0	0.000128477	0	0.000109314	0.000778816	0.000296384	0.000584169	0.000810866	0	0.000117813	0.000271474	0	0.000327439	0.000336549	0.000114548	0.000356464	0.000692569	6.42302e-05	0.000443164	0.000321819	0.000417319	0.000983284	0.000392157	0.000253936	0.000214477	0	0.000450074	7.27114e-05	0.000276141	8.48752e-05	0	0	0.000753125	0.000128189
N346H	0.00393086	6.47375e-05	0.000120678	0.000102093	0.000236016	0.000667334	0.00019497	0.000121433	0.000120555	0.000311313	0	0.00523679	0.00517019	0.00226429	0.00261061	0.000398857	0.000513908	0	0	0.00330997	0.00474215	0.000973615	0.00293939	0.00014039	0.000235627	0.00293191	0.000152455	0.00540275	0.010433	0.00166094	0.00178232	0.00339359	0.00205537	0.00199424	0.00289637	0.00239958	0.00163881	0.000392157	0.000126968	0.000268097	7.92519e-05	0.000642963	0.000436268	0.000552283	0.00110338	0	0.000176647	0.000150625	0.000512755
N346E	0.000755934	0	0	0	7.8672e-05	0	0	6.07165e-05	0	0.000124525	6.16029e-05	0.000455373	0.00107712	0	0.000206101	0	0	0	0.000218627	6.49013e-05	0.00017783	9.73615e-05	0.000101358	0	0	0.000868715	0	0.00016372	0	0	0.000178232	0.000623312	0.000513842	0.00110791	0.000536366	0.000208659	0.000327761	0	0.000126968	5.36193e-05	7.92519e-05	0.000257185	0	0	0	0	0	0	0.000256377
N346S	0.0105831	0.0120412	0.0107404	0.00112302	0.00243883	0.000333667	0	0.000242866	0.000241109	0.00130752	0.00043122	0.0107013	0.0135717	0.00425686	0.00673262	0.000465333	0.00160596	9.71534e-05	0.000655881	0.0105789	0.0123889	0.0088599	0.00831137	0.000421171	0.000235627	0.00852427	0.000914727	0.00278324	0.00471169	0.00211913	0.000712928	0.00623312	0.00783608	0.00764458	0.00611457	0.00365154	0.00360538	0.00117647	0.000888776	0.000857909	0.000317007	0.00141452	0.00174507	0.00101252	0.00127313	0.000858001	0.000353294	0.001205	0.00166645
N346T	0.006921	0.0100343	0.00929222	0.00592139	0.00605775	0	0.00019497	0.000182149	0	0.000435838	0.000184809	0.00728597	0.00689358	0.00307943	0.00501511	0.000199428	0.00109205	0.00029146	0.000437254	0.00545171	0.00604624	0.00194723	0.00253395	0.000701951	0.000589067	0.00483223	0.00101636	0.000491159	0.00123401	0.000572738	0.000534696	0.00498649	0.00417496	0.0037669	0.00514911	0.00229525	0.00251284	0.000522876	0.000253936	0.000375335	0.000158504	0.000900148	0.00109067	0.000736377	0.000509251	0.001287	0.000353294	0.00030125	0.000256377
N346A	0.112802	0.120735	0.125807	0.012047	0.0268272	0.00166834	0.00253461	0.004068	0.00289331	0.0117054	0.00517464	0.239754	0.234597	0.185219	0.26319	0.0454697	0.114473	0.00495482	0.00994753	0.12182	0.11642	0.0851913	0.106122	0.00730029	0.00494816	0.105603	0.0102653	0.203012	0.278999	0.0495991	0.0698669	0.101531	0.100328	0.103811	0.110706	0.0194053	0.0211952	0.0096732	0.0063484	0.00857909	0.00499287	0.0195461	0.0143969	0.0149116	0.0114582	0.00836551	0.00653595	0.0102425	0.0124343
N346V	0.0113222	0.0151486	0.0123695	0.00224604	0.00511368	0	0	0.000242866	0.000361664	0.00130752	0.000492823	0.018898	0.0206807	0.0102346	0.0136713	0.000997142	0.00314768	0	0.000437254	0.0129154	0.0131002	0.0235615	0.0182445	0.0014039	0.000942507	0.00868715	0.000813091	0.00900458	0.0139107	0.00091638	0.000772338	0.00914191	0.00847839	0.00753379	0.0107273	0.019301	0.020649	0.0121569	0.0135856	0.00589812	0.00713267	0.00102874	0.000363557	0.0015648	0.000679002	0.002145	0.000176647	0.0111463	0.0120497
N346I	0.00141108	0.00129475	0.0010861	0	0	0	0	0	0	0.000124525	0.000123206	0.00113843	0.00236967	0.000271715	0.0010305	0.000199428	0.000128477	0	0.000109314	0.00149273	0.00118554	0.000194723	0.000101358	0.00014039	0	0.000760126	0.000152455	0	0	5.72738e-05	0.000356464	0.000969596	0.00122037	0.000886328	0.00182364	0.00198226	0.00207582	0.00130719	0.000253936	0	0	0.000192889	0	0.000368189	0.00016975	0.0002145	0	0.000753125	0.000384566
N346L	0.0057619	0.00336635	0.00331865	0.000204186	0.000314688	0	0	0.000364299	0.000120555	0.000809414	0.000308015	0.00751366	0.00840155	0.00226429	0.00535862	0.000132952	0.000642385	0.00029146	0.000327941	0.00597092	0.00569057	0.00223931	0.00233124	0	0.000235627	0.00445217	0.000660636	0.000327439	0.000560915	0.000572738	0.000475285	0.00547129	0.00565226	0.00565034	0.00632911	0.0102243	0.0114716	0.00941176	0.00939563	0.00643432	0.00737042	0.00160741	0.00174507	0.000552283	0.000763877	0.0002145	0.000706589	0.00858563	0.0105115
N346M	0.00100791	0	0	0	0	0	0	0	0	0.00024905	0	0.00204918	0.00193882	0.00108686	0.0011679	6.64761e-05	0.000513908	0	0.000109314	0.00129803	0.00100771	0.000389446	0.000304075	0	0.000235627	0.000814421	0.000101636	0.00016372	0.000448732	0.000229095	0.000297053	0.00131588	0.000642302	0.00144028	0.00171637	0.000521648	0.000546269	0	0.000126968	0	0	0.000128593	0.000145423	9.20471e-05	0	0.0002145	0	0	0.000128189
N346F	0.00579549	0.00025895	0.000482713	0.000102093	7.8672e-05	0	0.00038994	0.000728597	0.000120555	0.00124525	0.00043122	0.0216302	0.0107712	0.0204692	0.0248695	0.00425447	0.0131046	9.71534e-05	0.000983822	0.00629543	0.00503853	0.0012657	0.0012163	0.000280781	0	0.00874145	0.001118	0.00376555	0.0066188	0.00114548	0.000653517	0.0114966	0.00976299	0.0101928	0.00793821	0.0124152	0.00906807	0.00928105	0.00774505	0.00117962	0.0021398	0.00122163	0.000363557	0.00101252	0.0010185	0.001287	0.00123653	0.01928	0.0264069
N346Y	0.00823128	0.00025895	6.03391e-05	0.000204186	0.000157344	0.000333667	0.00116982	0.000728597	0.000602773	0.00105846	0.000369617	0.0202641	0.015726	0.0214654	0.0260374	0.00518514	0.0116272	0.000680074	0.000546568	0.00661994	0.00699467	0.00574433	0.00648692	0	0.000117813	0.00656966	0.00106718	0.201375	0.038591	0.468614	0.0659458	0.00685643	0.00712955	0.00819854	0.00643639	0.0153365	0.0138752	0.0145098	0.0095226	0.00863271	0.00887621	0.0153025	0.0149786	0.000828424	0.00110338	0.000858001	0.000883236	0.0316313	0.0332009
N346W	0.0522938	0.0404609	0.044832	0.000612557	0.00173078	0.00233567	0.00155976	0.00364299	0.00337553	0.00790735	0.00234091	0.138889	0.111374	0.215832	0.218535	0.0836934	0.219053	0.0141844	0.0599038	0.0621755	0.060166	0.018304	0.0206771	0.00280781	0.00117813	0.0430557	0.00416709	0.0450229	0.0827911	0.00704467	0.00481226	0.0559596	0.0475303	0.0507423	0.0579275	0.0986959	0.103245	0.118039	0.124937	0.171689	0.183151	0.249341	0.252963	0.150129	0.222713	0.00536251	0.00247306	0.36873	0.378541
N346C	0.000655143	0	0.000241356	0	0	0	0.00019497	0.000182149	0	0	0	0.00068306	0.00193882	0	6.87002e-05	6.64761e-05	0.000128477	9.71534e-05	0.000109314	0.00097352	0.000592768	9.73615e-05	0.000101358	0.00014039	0	0.000760126	5.08182e-05	0.00016372	0.000112183	0.000400916	5.94106e-05	0.000831082	0.000513842	0.000997119	0.000643639	0.000417319	0.000109254	0	0	0.000160858	0.000158504	0	0.000145423	0	0.000339501	0.0002145	0	0.000451875	0
N346G	0.0534529	0.0627954	0.0578652	0.00929045	0.0185666	0.00166834	0.00116982	0.00151791	0.00204943	0.00491875	0.00178648	0.0856102	0.088324	0.0559732	0.0750206	0.0105032	0.0202351	0.00136015	0.00382597	0.0551012	0.0551867	0.0513095	0.0562538	0.00758108	0.0102498	0.0387664	0.00604736	0.249018	0.215616	0.2752	0.536359	0.0382298	0.0416212	0.0353423	0.0405492	0.0172144	0.015514	0.00496732	0.00647537	0.00262735	0.00190204	0.00822992	0.00690758	0.00810015	0.00645052	0.004719	0.00317965	0.00873626	0.0114088
N346P	0.0232828	0.00899851	0.0091112	0.000408372	0.00039336	0.000333667	0.00019497	0.00157863	0.00156721	0.00329992	0.00147847	0.0321038	0.0308057	0.0144009	0.0235642	0.0016619	0.00494636	0.000680074	0.00142108	0.0207035	0.0193835	0.00798364	0.00638557	0.0014039	0.000824694	0.0207949	0.00238845	0.00491159	0.0093112	0.00315006	0.00207937	0.0213311	0.0286467	0.0211611	0.021991	0.00229525	0.0014203	0.00235294	0.00114271	0.00214477	0.00110953	0.0034077	0.00370828	0.00303756	0.00263113	0.001716	0.000883236	0.00241	0.00282015
R349L	0.000184784	6.47375e-05	0.000120678	0	7.8672e-05	0	0	6.07165e-05	0	6.22626e-05	0	0	0	9.05715e-05	6.87002e-05	0	0	0	0	6.49013e-05	0	9.73615e-05	0	0	0	0	0	0	0	5.72738e-05	0	0.000207771	0.000321151	0.000221582	0.000107273	0.000208659	0	0.000392157	0.000126968	0	0	0	0	0	0	0	0	0.000150625	0.000769132
R349F	0.000873524	0.000971062	0.00066373	0	0	0	0	6.07165e-05	0	0.000124525	6.16029e-05	0.00227687	0.000215424	0.000815144	0.0015114	0	0.000192715	0	0.000109314	0.000713915	0.000770599	0	0.000101358	0	0	0.000651537	0.000101636	0	0.000112183	0	0.000118821	0.00138514	0.000513842	0.00144028	0.00118	0.00125196	0.00087403	0.000130719	0.000126968	5.36193e-05	0.000237756	0.000257185	0	0	0.000254626	0	0	0.000150625	0.000384566
R349Y	0.002335	0	0.000241356	0.000102093	0	0	0.00019497	0.000364299	0.000241109	0.000311313	6.16029e-05	0.00318761	0.00280052	0.000815144	0.0014427	0.000132952	0.000128477	9.71534e-05	0.000327941	0.000649013	0.00213397	0.000194723	0	0.00014039	0	0.0030948	0.000203273	0	0	0.000572738	0.000178232	0.00422467	0.00308305	0.00343452	0.00289637	0.00375587	0.00469791	0.0027451	0.00215846	0.000482574	0.000554763	0.00051437	7.27114e-05	0.000552283	0.00016975	0.000429	0	0.00225938	0.00217921
R349P	0.00134388	0.000712112	0.0010861	0.000102093	7.8672e-05	0	0	0.000121433	0.000120555	0.00024905	0.000123206	0.00136612	0.00150797	0.00108686	0.000618302	0.000132952	0.000256954	0	0.000109314	0.00097352	0.00160047	0.000389446	0.000101358	0	0	0.00119448	0	0	0	0.000114548	5.94106e-05	0.000969596	0.0012846	0.00132949	0.00139455	0.00323422	0.00382388	0.000784314	0.000761808	0.000214477	0	0.000192889	0	0.000184094	0.00016975	0.000429	0	0.000451875	0.000897321
WT	0.351795	0.283227	0.297773	0.0837162	0.114625	0.032032	0.0239813	0.0324226	0.0355636	0.0681153	0.029939	0.249089	0.228134	0.424328	0.27693	0.834873	0.593242	0.969785	0.900087	0.376882	0.34997	0.540746	0.506386	0.79854	0.756951	0.471007	0.241031	0.162246	0.204398	0.119874	0.180549	0.481889	0.47055	0.497673	0.488093	0.221283	0.218398	0.133987	0.144617	0.0637534	0.0572991	0.0886003	0.0929252	0.0832106	0.0929384	0.0529816	0.0400989	0.317367	0.279195
[truncated: 6 more columns]

[truncated: 1 more sheets: Supp. fig. 8]
